# Supplementary material for: Inhibitory effect of Zhujing Pill on myopia progression: Mechanistic insights based on metabonomics and network pharmacology
Source: PLoS One. 2024 Dec 3;19(12):e0312379. doi: 10.1371/journal.pone.0312379 (PMC11614212; doi:10.1371/journal.pone.0312379)
Supplement: S1 Raw data — (ZIP) [file pone.0312379.s001.zip]

Archive with 15 entries (7 files):
- S2 File/
- S2 File/Figure 1/
- S2 File/Figure 1/Figure 1.xlsx
- S2 File/Figure 2/
- S2 File/Figure 2/Figure 2.xlsx
- S2 File/Figure 3/
- S2 File/Figure 3/Figure3.xlsx
- S2 File/Figure 4/
- S2 File/Figure 4/Figure4.xlsx
- S2 File/Figure 5/
- S2 File/Figure 5/Figure5.xlsx
- S2 File/Figure 6/
- S2 File/Figure 6/Figure6.xlsx
- S2 File/Supplement figure 1/
- S2 File/Supplement figure 1/Supplement figure 1.xlsx
