# Supplementary material for: Inhibitory effect of Zhujing Pill on myopia progression: Mechanistic insights based on metabonomics and network pharmacology
Source: PLoS One. 2024 Dec 3;19(12):e0312379. doi: 10.1371/journal.pone.0312379 (PMC11614212; doi:10.1371/journal.pone.0312379)
Supplement: S1 Raw data — (ZIP) [file pone.0312379.s001.zip › S2 File/Figure 1/Figure 1.xlsx]

## Sheet: Sheet1
Refraction
	NC（OD）										LIM(OD)										ZJP(OD)										NS(OD)
0W	-0.5	5.5	5.5	3.5	4	3.25	4.25	3.75	3.75	4	5	4.75	2.5	2.25	3	7	2.75	1.75	6.25	3.5	4.5	-0.25	5	2.25	3.75	5.75	3.5	2.25	-1.25	2.25	4.25	4.5	3.25	4.5	3.25	2.25	3	2.75	4.25	3.75
4W	1.75	3	6.5	6.75	4	5.75	5.25	-3.5	-2.25	3.75	-4.5	-5	-4.25	-2.75	-4.75	-2.75	-3.5	-3.25	-4.75	-2.75	0.25	1.5	2.2	-1.5	0.5	1.25	-3.5	-3.5	0.5	-1.5	-4	-4.75	-3.5	-4.5	-4.5	-1.75	-2	-5.25	-4.75	-3.75
Axial length
	NC(OD)										LIM(OD)										ZJP(OD)										NS（OD）
0W	7.92	7.86	7.94	8.18	8	8.14	7.87	7.95	8.11	7.89	7.94	7.92	7.87	7.96	7.99	8.11	7.99	8.06	8.02	7.75	7.87	7.9	8.03	7.96	7.87	7.8	7.89	7.85	7.92	8.06	7.88	7.85	7.8	7.99	7.97	8.23	7.88	7.83	8.03	8.01
4W	8.45	8.54	8.52	8.29	8.63	8.21	8.34	8.53	8.39	8.14	8.64	8.61	8.81	8.46	8.62	8.55	8.52	8.65	8.65	8.84	8.51	8.43	8.5	8.54	8.36	8.32	8.55	8.37	8.54	8.35	8.67	8.53	8.62	8.55	8.35	8.64	8.67	8.77	8.86	8.75
