# Supplementary material for: Inhibitory effect of Zhujing Pill on myopia progression: Mechanistic insights based on metabonomics and network pharmacology
Source: PLoS One. 2024 Dec 3;19(12):e0312379. doi: 10.1371/journal.pone.0312379 (PMC11614212; doi:10.1371/journal.pone.0312379)
Supplement: S1 Raw data — (ZIP) [file pone.0312379.s001.zip › S2 File/Figure 2/Figure 2.xlsx]

## Sheet: Figure 2
mz/rt	Name	Formula	Molecular Weight	RT [min]	CSID	Num.Ref.	mzCloud ID	KEGG ID	Best Match	Best Sim. Match	vip.4pred	vip.4ortho	Cov	Corr	sig.mv	sig.uv	Signif:MV--UV	sig.label	Row	d.value	stdev	rawp	q.value	R.fold	log2fc
393.262/1.66	Similar to: Arachidonoyl ethanolamide phosphate; ΔMass: 33.9868 Da	C21H35N3O4	393.262	1.659	NA	NA	NA	NA	NA	NA	0.662423	0.756307	1.58596	0.561576	FALSE	TRUE	FALSE-TRUE	NA	1	1.01184	0.156089	0.062	0.070026	1.3621	0.445834
282.1937/1.25	Similar to: Piracetam; ΔMass: -140.1195 Da	C15H26N2O3	282.194	1.251	NA	NA	NA	NA	NA	NA	0.363709	0.670182	0.870783	0.378734	FALSE	FALSE	FALSE-FALSE	NA	2	0.577883	0.141761	0.27157	0.176011	1.1862	0.246345
1059.6723/19.17	Similar to: 2-(3S)-1-(Cyclohexylmethyl)-3-pyrrolidinyl-1H-benzimidazole-5-carbonitrile; ΔMass: -751.4722 Da	C58H100N3O8P3	1059.67	19.169	NA	NA	NA	NA	NA	NA	1.31193	1.0443	3.14098	0.641377	FALSE	TRUE	FALSE-TRUE	NA	3	1.6231	0.253257	0.00402532	0.0135261	1.83131	0.872879
115.0635/10.64	Proline	C5H9NO2	115.064	10.64	NA	NA	560	C00148	91.8	99.5	0.624126	0.363249	1.49427	0.571434	FALSE	FALSE	FALSE-FALSE	NA	4	0.993545	0.142648	0.0672152	0.0737774	1.34203	0.424418
837.5353/16.26	Similar to: Phenylephrine; ΔMass: -670.4407 Da	C49H73N7OP2	837.535	16.257	NA	NA	NA	NA	NA	NA	1.13837	1.1897	2.72546	0.565982	FALSE	TRUE	FALSE-TRUE	NA	5	1.37373	0.266633	0.0135949	0.0282197	1.69014	0.757145
1170.7403/19.77	Similar to: 2-(3S)-1-Isopropyl-3-pyrrolidinyl-1H-benzimidazole-5-carbonitrile; ΔMass: -916.5872 Da	C64H109N4O9P3	1170.74	19.775	NA	NA	NA	NA	NA	NA	1.22423	1.02668	2.93102	0.658666	FALSE	TRUE	FALSE-TRUE	NA	6	1.63286	0.22304	0.00382278	0.0135261	1.77619	0.828784
282.1937/1.02	Similar to: Oxymatrine; ΔMass: -18.0099 Da	C15H26N2O3	282.194	1.021	NA	NA	NA	NA	NA	NA	0.484159	0.680457	1.15916	0.481044	FALSE	FALSE	FALSE-FALSE	NA	7	0.762849	0.141136	0.153418	0.122115	1.25242	0.324717
171.1257/0.99	Gabapentin	C9H17NO2	171.126	0.99	NA	NA	725	D00332	56.8	79.3	0.225789	0.336585	-0.54058	-0.203647	FALSE	FALSE	FALSE-FALSE	NA	8	-0.329745	0.173248	0.531215	0.267737	0.900658	-0.150949
131.0946/7.77	Isoleucine	C6H13NO2	131.095	7.774	NA	NA	7	NA	92.2	99.8	0.0192352	0.394444	-0.0460525	-0.0150787	FALSE	FALSE	FALSE-FALSE	NA	9	-0.00215826	0.203492	0.996962	0.387693	0.99927	-0.00105327
506.3365/2.82	Similar to: Choline; ΔMass: -403.2368 Da	C22H47N6O5P	506.336	2.815	NA	NA	NA	NA	NA	NA	0.318338	0.782328	0.762159	0.224091	FALSE	FALSE	FALSE-FALSE	NA	10	0.49535	0.218855	0.345468	0.201771	1.18867	0.249351
523.3629/2.7	Similar to: Choline; ΔMass: -420.2631 Da	C26H54NO7P	523.363	2.7	NA	NA	NA	NA	NA	NA	0.399124	0.855876	0.955574	0.260553	FALSE	FALSE	FALSE-FALSE	NA	11	0.60551	0.23293	0.250734	0.166728	1.24257	0.313326
135.9328/14.91	Similar to: Benzothiazole; ΔMass: -0.9186 Da	NA	135.933	14.906	NA	NA	NA	NA	NA	NA	0.0894292	0.162505	-0.214109	-0.164523	FALSE	FALSE	FALSE-FALSE	NA	12	-0.17994	0.0852794	0.735392	0.321824	0.954923	-0.0665431
132.0244/8.56	Similar to: L-(-)-Methionine; ΔMass: 17.0266 Da	C5H8O2S	132.024	8.556	NA	NA	NA	NA	NA	NA	1.17123	0.345822	2.80414	0.771013	TRUE	TRUE	TRUE-TRUE	NA	13	1.83141	0.152233	0.00146835	0.00777749	1.74097	0.799888
394.2653/1.67	Similar to: Lasalocid A; ΔMass: 196.1166 Da	NA	394.265	1.673	NA	NA	NA	NA	NA	NA	0.639493	0.813953	1.53106	0.526541	FALSE	FALSE	FALSE-FALSE	NA	14	0.952505	0.165332	0.0791899	0.0816375	1.34583	0.428493
117.079/10.04	Valine	C5H11NO2	117.079	10.041	NA	NA	772	C16436	82.8	99.4	0.183157	0.525004	0.438511	0.12684	FALSE	FALSE	FALSE-FALSE	NA	15	0.261346	0.22817	0.619291	0.288604	1.09733	0.133991
1060.6756/19.17	Similar to: 2-(3S)-1-(Cyclohexylmethyl)-3-pyrrolidinyl-1H-benzimidazole-5-carbonitrile; ΔMass: -752.4755 Da	NA	1060.68	19.172	NA	NA	NA	NA	NA	NA	1.26834	1.18101	3.03664	0.62142	FALSE	TRUE	FALSE-TRUE	NA	16	1.55736	0.257672	0.00536709	0.0164883	1.79552	0.8444
1281.8082/20.31	Similar to: 2-(3S)-1-Isopropyl-3-pyrrolidinyl-1H-benzimidazole-5-carbonitrile; ΔMass: -1027.6550 Da	C68H111N7O16	1281.81	20.308	NA	NA	NA	NA	NA	NA	1.18448	1.53624	2.83585	0.494115	FALSE	TRUE	FALSE-TRUE	NA	17	1.3208	0.330931	0.0166582	0.0313414	1.75673	0.812894
1171.7427/19.79	Similar to: 2-(3S)-1-Isopropyl-3-pyrrolidinyl-1H-benzimidazole-5-carbonitrile; ΔMass: -917.5896 Da	NA	1171.74	19.785	NA	NA	NA	NA	NA	NA	1.12298	1.28981	2.68861	0.562135	FALSE	TRUE	FALSE-TRUE	NA	18	1.37727	0.264232	0.0133671	0.0281268	1.68856	0.755789
149.0508/8.62	L-(-)-Methionine	C5H11NO2S	149.051	8.615	NA	NA	1544	C00073	93.1	100	1.06252	0.33988	2.54386	0.766086	TRUE	TRUE	TRUE-TRUE	NA	19	1.71138	0.14006	0.00268354	0.0111407	1.65477	0.726628
153.115/1	(4E)-3-Hydroxy-2,4-dimethyl-4-heptenamide	C9H17NO2	153.115	1.005	NA	NA	8012	NA	72.5	74.9	0.0336401	0.299925	-0.0805403	-0.0325196	FALSE	FALSE	FALSE-FALSE	NA	20	-0.037617	0.164968	0.94243	0.374284	0.988348	-0.0169087
785.592/1.36	Similar to: DL-Dipalmitoylphosphatidylcholine; ΔMass: -52.0299 Da	C40H80N7O6P	785.592	1.362	NA	NA	NA	NA	NA	NA	0.433947	0.239815	1.03895	0.376927	FALSE	FALSE	FALSE-FALSE	NA	21	0.664576	0.169332	0.210203	0.151588	1.23253	0.301624
781.5975/1.36	Similar to: DL-Dipalmitoylphosphatidylcholine; ΔMass: -48.0353 Da	C40H84N3O9P	781.597	1.356	NA	NA	NA	NA	NA	NA	1.89075	2.12946	4.52679	0.345494	FALSE	TRUE	FALSE-TRUE	NA	22	1.1364	0.821212	0.0364051	0.04739	2.38926	1.25656
838.5379/16.27	Similar to: 2-(3S)-1-Isopropyl-3-pyrrolidinyl-1H-benzimidazole-5-carbonitrile; ΔMass: -584.3847 Da	NA	838.538	16.265	NA	NA	NA	NA	NA	NA	0.943986	1.14393	2.26007	0.462473	FALSE	TRUE	FALSE-TRUE	NA	23	1.07647	0.291023	0.0483291	0.0576981	1.53641	0.619564
585.2081/19.77	Similar to: 2-(3S)-1-Isopropyl-3-pyrrolidinyl-1H-benzimidazole-5-carbonitrile; ΔMass: -331.0549 Da	NA	585.208	19.765	NA	NA	NA	NA	NA	NA	0.590795	0.162636	-1.41447	-0.157705	FALSE	FALSE	FALSE-FALSE	NA	24	-0.508337	0.588369	0.333241	0.198401	0.735234	-0.443725
131.0696/2.28	Creatinine	C4H7N3O	131.07	2.278	NA	NA	13	C00791	93.4	99.9	0.00024129	0.510318	0.00057769	0.00017384	FALSE	FALSE	FALSE-FALSE	NA	25	0.00383927	0.221412	0.994608	0.387693	1.00135	0.00194244
113.059/2.29	Creatinine	C4H7N3O	113.059	2.295	NA	NA	13	C00791	93.4	99.9	0.00353451	0.527156	0.00846225	0.00247253	FALSE	FALSE	FALSE-FALSE	NA	26	0.00823642	0.228033	0.98681	0.385698	1.00293	0.00422166
131.0694/16.74	Creatine	C4H9N3O2	131.069	16.743	NA	NA	357	C00300	91.1	99.9	0.733821	1.02112	1.7569	0.337401	FALSE	FALSE	FALSE-FALSE	NA	27	0.840675	0.325225	0.118152	0.105288	1.42662	0.512604
757.5611/1.34	Similar to: DL-Dipalmitoylphosphatidylcholine; ΔMass: -23.9989 Da	C36H81N5O7P2	757.561	1.343	NA	NA	NA	NA	NA	NA	0.895034	0.430272	2.14287	0.594678	FALSE	TRUE	FALSE-TRUE	NA	28	1.24423	0.194663	0.0225823	0.0340075	1.51175	0.596224
1081.6537/19.13	Similar to: JWH-251; ΔMass: -762.4601 Da	C55H98N5O10P3	1081.65	19.133	NA	NA	NA	NA	NA	NA	0.459876	1.50682	1.10102	0.168504	FALSE	FALSE	FALSE-FALSE	NA	29	0.465814	0.428265	0.376152	0.214792	1.25878	0.332029
161.105/17.44	DL-Carnitine	C7H15NO3	161.105	17.439	NA	NA	881	NA	97.3	78.7	1.08011	0.556764	-2.58598	-0.663388	FALSE	TRUE	FALSE-TRUE	NA	30	-1.49886	0.196434	0.0075443	0.0196415	0.606722	-0.720892
134.0036/16.61	S-Methyl-L-cysteine-S-oxide	C4H9NO3S	134.004	16.613	NA	NA	6237	NA	91.2	96	0.424747	1.68753	-1.01692	-0.134388	FALSE	FALSE	FALSE-FALSE	NA	31	-0.423797	0.498082	0.420076	0.231276	0.794618	-0.331667
217.1312/9.57	Propionylcarnitine	C10H19NO4	217.131	9.572	NA	NA	884	C03017	96.1	NA	0.688521	1.13528	-1.64844	-0.345297	FALSE	FALSE	FALSE-FALSE	NA	32	-0.749189	0.300819	0.159975	0.124736	0.737884	-0.438535
146.0689/18.54	D-(-)-Glutamine	C5H10N2O3	146.069	18.535	NA	NA	393	C00819	94.2	99.5	0.158957	0.882772	-0.380571	-0.0993523	FALSE	FALSE	FALSE-FALSE	NA	33	-0.204525	0.253897	0.699646	0.314784	0.92651	-0.110121
992.5671/18.31	Similar to: (4R,9β,23E)-2-(β-D-Glucopyranosyloxy)-16,20-dihydroxy-9,10,14-trimethyl-1,11,22-trioxo-4,9-cyclo-9,10-secocholesta-2,5,23-trien-25-yl acetate; ΔMass: -274.2107 Da	C47H83N10O7P3	992.567	18.31	NA	NA	NA	NA	NA	NA	0.928454	1.05677	2.22288	0.387316	FALSE	FALSE	FALSE-FALSE	NA	34	0.959551	0.354067	0.0769873	0.0804467	1.52919	0.612764
375.2516/1.64	Similar to: Amfepramone; ΔMass: -170.1050 Da	C21H33N3O3	375.252	1.635	NA	NA	NA	NA	NA	NA	0.906677	0.880631	2.17075	0.586821	FALSE	TRUE	FALSE-TRUE	NA	35	1.29021	0.198021	0.0191392	0.0319976	1.53964	0.622589
145.0738/9.5	4-Acetamidobutanoic acid	C6H11NO3	145.074	9.503	NA	NA	222	C02946	61.1	NA	6.02761	0.737649	14.4312	0.957402	TRUE	TRUE	TRUE-TRUE	NA	36	6.66279	0.321358	0	0	16.4143	4.03688
799.6079/1.37	Similar to: DL-Dipalmitoylphosphatidylcholine; ΔMass: -66.0458 Da	C40H81N9O5S	799.608	1.37	NA	NA	NA	NA	NA	NA	0.750489	1.90997	-1.79681	-0.16186	FALSE	FALSE	FALSE-FALSE	NA	37	-0.477294	0.730764	0.363342	0.210609	0.714699	-0.484592
183.087/17.43	Similar to: Syringic acid; ΔMass: 14.9659 Da	C5H9N7O	183.087	17.432	NA	NA	NA	NA	NA	NA	1.24692	0.653407	-2.98534	-0.656932	FALSE	TRUE	FALSE-TRUE	NA	38	-1.62015	0.230281	0.00405063	0.0135261	0.560946	-0.834065
137.0476/8.24	Trigonelline	C7H7NO2	137.048	8.244	NA	NA	806	C01004	98.6	99.9	1.551	0.298231	3.71337	0.801837	TRUE	TRUE	TRUE-TRUE	NA	39	2.19552	0.188114	0.000278481	0.00305544	2.05294	1.03769
521.3472/2.71	Similar to: 2-Methoxy-5-{5-(2S)-1-(2-methoxybenzyl)-2-pyrrolidinyl-1,2,4-oxadiazol-3-yl}pyridine; ΔMass: -155.1780 Da	C26H52NO7P	521.347	2.715	NA	NA	NA	NA	NA	NA	0.383688	0.949508	0.918617	0.251297	FALSE	FALSE	FALSE-FALSE	NA	40	0.518529	0.235133	0.323823	0.196374	1.20536	0.269459
179.0792/8.03	D-Glucosamine	C6H13NO5	179.079	8.026	NA	NA	1790	C08349	70.6	84	0.0658868	0.6766	-0.157745	-0.039766	FALSE	FALSE	FALSE-FALSE	NA	41	-0.0800632	0.264099	0.879266	0.36016	0.970012	-0.0439248
96.0212/8.02	Trigonelline	C7H7NO2	96.0212	8.022	NA	NA	806	C01004	98.6	99.9	1.54931	0.247296	3.70933	0.821341	TRUE	TRUE	TRUE-TRUE	NA	42	2.28236	0.173057	0.000126582	0.00149567	2.06247	1.04437
129.0425/18.51	L-Pyroglutamic acid	C5H7NO3	129.042	18.509	NA	NA	1831	C01879	83.6	99.7	0.0180531	0.602186	0.0432224	0.0109655	FALSE	FALSE	FALSE-FALSE	NA	43	0.0778989	0.262435	0.882785	0.36064	1.02997	0.0426077
175.0955/19.48	L-(+)-Citrulline	C6H13N3O3	175.095	19.477	NA	NA	1240	C00327	98.5	99.9	0.632936	0.667304	-1.51536	-0.259838	FALSE	FALSE	FALSE-FALSE	NA	44	-0.607153	0.376867	0.249544	0.166658	0.757035	-0.401567
162.0526/7.99	D-Glucosamine	C6H13NO5	162.053	7.987	NA	NA	1790	C08349	70.6	84	0.0915465	0.645522	0.219179	0.0610518	FALSE	FALSE	FALSE-FALSE	NA	45	0.117568	0.238758	0.825165	0.350383	1.04357	0.0615217
105.0427/18.59	D-Serine	C3H7NO3	105.043	18.593	NA	NA	1838	C00740	88.8	98.3	0.108269	0.643403	0.259215	0.0863194	FALSE	FALSE	FALSE-FALSE	NA	46	0.14885	0.199361	0.779418	0.3363	1.05119	0.0720268
147.0531/8.13	D-Glucosamine	C6H13NO5	147.053	8.131	NA	NA	1790	C08349	70.6	84	0.0824331	0.637823	0.197359	0.0514941	FALSE	FALSE	FALSE-FALSE	NA	47	0.0997053	0.255048	0.849316	0.356447	1.03799	0.0537985
524.3662/2.73	Similar to: Choline; ΔMass: -421.2665 Da	C20H49N10O4P	524.366	2.731	NA	NA	NA	NA	NA	NA	0.00948516	1.27116	0.0227092	0.00482827	FALSE	FALSE	FALSE-FALSE	NA	48	0.0596032	0.313265	0.909797	0.366797	1.025	0.0356303
584.8652/19.8	Similar to: 2-(3S)-1-Isopropyl-3-pyrrolidinyl-1H-benzimidazole-5-carbonitrile; ΔMass: -330.7121 Da	NA	584.865	19.796	NA	NA	NA	NA	NA	NA	0.754053	0.89258	1.80534	0.548982	FALSE	TRUE	FALSE-TRUE	NA	49	1.07974	0.183847	0.0477215	0.0576981	1.41983	0.505723
1192.7216/19.84	Similar to: Andrographolide; ΔMass: -842.5123 Da	C61H107N6O11P3	1192.72	19.843	NA	NA	NA	NA	NA	NA	1.1099	1.06538	2.6573	0.595395	FALSE	TRUE	FALSE-TRUE	NA	50	1.45416	0.237512	0.00946835	0.0214453	1.69247	0.759128
451.3038/1.57	Similar to: Ibuprofen; ΔMass: -245.1731 Da	C24H41N3O5	451.304	1.574	NA	NA	NA	NA	NA	NA	0.987854	1.08224	2.3651	0.580165	FALSE	TRUE	FALSE-TRUE	NA	51	1.30425	0.222453	0.0177215	0.0319976	1.58143	0.661229
481.3527/3.15	Similar to: Choline; ΔMass: -378.2530 Da	C25H48N5O2P	481.353	3.148	NA	NA	NA	NA	NA	NA	0.293125	0.90795	0.701795	0.149904	FALSE	FALSE	FALSE-FALSE	NA	52	0.36505	0.307737	0.487722	0.250557	1.16167	0.216206
129.0788/11.25	Pipecolic acid	C6H11NO2	129.079	11.253	NA	NA	548	C00408	89	97.7	0.00184593	1.96097	0.00441948	0.000608091	FALSE	FALSE	FALSE-FALSE	NA	53	-0.0288465	0.484212	0.955443	0.376311	0.984747	-0.0221755
545.3452/2.68	Similar to: Choline; ΔMass: -442.2454 Da	C24H48N7O5P	545.345	2.681	NA	NA	NA	NA	NA	NA	0.67896	1.0055	1.62555	0.377466	FALSE	FALSE	FALSE-FALSE	NA	54	0.82198	0.266345	0.12557	0.108973	1.3687	0.452806
302.162/0.94	Similar to: 1-{(2R,4S,5R)-5-1-Methyl-3-(2-thienyl)-1H-pyrazol-5-yl-1-azabicyclo2.2.2oct-2-yl}methanamine; ΔMass: -0.0055 Da	C17H22N2O3	302.162	0.937	NA	NA	NA	NA	NA	NA	0.465403	0.82036	-1.11426	-0.170306	FALSE	FALSE	FALSE-FALSE	NA	55	-0.379692	0.431194	0.470329	0.243249	0.828312	-0.271754
284.1521/0.92	Tropicamide	C17H20N2O2	284.152	0.92	NA	NA	2045	D00397	66.2	99.8	0.616415	1.27568	-1.47581	-0.171804	FALSE	FALSE	FALSE-FALSE	NA	56	-0.429133	0.565841	0.414228	0.229703	0.776511	-0.364921
993.5702/18.29	Similar to: (4R,9β,23E)-2-(β-D-Glucopyranosyloxy)-16,20-dihydroxy-9,10,14-trimethyl-1,11,22-trioxo-4,9-cyclo-9,10-secocholesta-2,5,23-trien-25-yl acetate; ΔMass: -275.2138 Da	NA	993.57	18.292	NA	NA	NA	NA	NA	NA	1.02096	0.917605	2.44435	0.48236	FALSE	TRUE	FALSE-TRUE	NA	57	1.09447	0.301855	0.0443291	0.0549128	1.56025	0.64178
340.2355/1.26	Similar to: 3-Hydroxybupivicaine; ΔMass: -36.0204 Da	C18H32N2O4	340.235	1.259	NA	NA	NA	NA	NA	NA	0.523678	0.829102	1.25378	0.440341	FALSE	FALSE	FALSE-FALSE	NA	58	0.773957	0.170579	0.147013	0.118852	1.27653	0.352233
163.0665/21.51	Similar to: Methyl 2-(2-methoxy-2-oxoethyl)aminoacetate; ΔMass: -1.9977 Da	C6H13NO2S	163.066	21.514	NA	NA	NA	NA	NA	NA	1.00407	1.69661	-2.40393	-0.340477	FALSE	FALSE	FALSE-FALSE	NA	59	-0.98327	0.439483	0.0697975	0.0744533	0.610517	-0.711898
97.9653/19.64	Similar to: Myristyl sulfate; ΔMass: 196.2212 Da	NA	97.9653	19.644	NA	NA	NA	NA	NA	NA	0.582681	0.545128	-1.39504	-0.491762	FALSE	FALSE	FALSE-FALSE	NA	60	-0.913984	0.162624	0.0914684	0.091234	0.753308	-0.408689
216.0972/18.54	Similar to: Acetylarginine; ΔMass: 0.0251 Da	C6H12N6O3	216.097	18.536	NA	NA	NA	NA	NA	NA	0.695091	0.517592	1.66417	0.522577	FALSE	FALSE	FALSE-FALSE	NA	61	0.965184	0.183528	0.0752152	0.0791333	1.36771	0.45176
147.053/19.16	L-Glutamic acid	C5H9NO4	147.053	19.161	NA	NA	470	C00025	90.4	99.7	0.42052	0.736031	1.0068	0.317453	FALSE	FALSE	FALSE-FALSE	NA	62	0.624184	0.198977	0.237924	0.163656	1.23268	0.301796
175.0331/16.95	Similar to: 1-{2-4-(4-Chlorophenyl)-1,3-thiazol-2-ylethyl}-3-(trifluoromethyl)-1,2-dihydropyridin-2-one; ΔMass: 208.9980 Da	C5H10N3PS	175.033	16.946	NA	NA	NA	NA	NA	NA	0.235804	1.27342	0.564556	0.110059	FALSE	FALSE	FALSE-FALSE	NA	63	0.318639	0.338555	0.544278	0.273216	1.14754	0.198539
89.048/16.3	β-Alanine	C3H7NO2	89.048	16.296	NA	NA	599	C00099	90.3	NA	0.277967	0.338697	0.665502	0.265027	FALSE	FALSE	FALSE-FALSE	NA	64	0.433088	0.161008	0.410051	0.228492	1.1431	0.192956
240.1218/20.41	Similar to: 1,3-Phenylenediamine; ΔMass: -132.0530 Da	C10H16N4O3	240.122	20.407	NA	NA	NA	NA	NA	NA	0.225975	1.2974	0.541025	0.0696581	FALSE	FALSE	FALSE-FALSE	NA	65	0.202578	0.516078	0.702278	0.314784	1.11898	0.162185
120.061/20.43	Similar to: 1,3-Phenylenediamine; ΔMass: -11.9922 Da	C5H12OS	120.061	20.43	NA	NA	NA	NA	NA	NA	0.225502	1.29517	0.539893	0.0695933	FALSE	FALSE	FALSE-FALSE	NA	66	0.202232	0.515481	0.702911	0.314784	1.11867	0.161788
258.1322/20.42	Similar to: 1,3-Phenylenediamine; ΔMass: -150.0635 Da	C10H18N4O4	258.132	20.423	NA	NA	NA	NA	NA	NA	0.2284	1.29177	0.54683	0.0708798	FALSE	FALSE	FALSE-FALSE	NA	67	0.205132	0.512582	0.698734	0.314784	1.12001	0.163513
162.1078/20.37	Similar to: 1,3-Phenylenediamine; ΔMass: -54.0391 Da	C8H18OS	162.108	20.37	NA	NA	NA	NA	NA	NA	0.218408	1.26044	0.522907	0.0693911	FALSE	FALSE	FALSE-FALSE	NA	68	0.19937	0.500729	0.707342	0.315847	1.11462	0.156556
179.0943/1.34	Similar to: Piracetam; ΔMass: -37.0201 Da	C10H13NO2	179.094	1.336	NA	NA	NA	NA	NA	NA	0.0303077	0.672962	0.072562	0.0138303	FALSE	FALSE	FALSE-FALSE	NA	69	0.0866689	0.34933	0.868937	0.359437	1.03881	0.0549357
194.1477/1.06	Similar to: Ibuprofen; ΔMass: 11.9829 Da	NA	194.148	1.059	NA	NA	NA	NA	NA	NA	0.699948	0.969019	1.6758	0.219953	FALSE	FALSE	FALSE-FALSE	NA	70	0.648321	0.493513	0.22162	0.15693	1.41855	0.50442
809.5922/1.3	Similar to: DL-Dipalmitoylphosphatidylcholine; ΔMass: -76.0301 Da	C40H85N5O7P2	809.592	1.297	NA	NA	NA	NA	NA	NA	0.00307936	0.610622	-0.00737253	-0.00205137	FALSE	FALSE	FALSE-FALSE	NA	71	0.0136086	0.239453	0.97838	0.383379	1.00495	0.00713065
783.5767/1.32	Similar to: DL-Dipalmitoylphosphatidylcholine; ΔMass: -50.0146 Da	C40H78N7O6P	783.577	1.32	NA	NA	NA	NA	NA	NA	1.01044	0.795981	2.41917	0.423096	FALSE	TRUE	FALSE-TRUE	NA	72	1.04649	0.347596	0.0546835	0.0626842	1.58174	0.661511
135.0407/16.89	Similar to: Benzothiazole; ΔMass: -0.0265 Da	NA	135.041	16.89	NA	NA	NA	NA	NA	NA	0.29379	1.31007	0.703385	0.133173	FALSE	FALSE	FALSE-FALSE	NA	73	0.407035	0.346663	0.438329	0.2343	1.19492	0.256917
1193.7252/19.86	Similar to: Andrographolide; ΔMass: -843.5158 Da	NA	1193.73	19.856	NA	NA	NA	NA	NA	NA	1.19341	1.06542	2.85723	0.609314	FALSE	TRUE	FALSE-TRUE	NA	74	1.52125	0.247451	0.00655696	0.0179854	1.75232	0.80927
755.5747/1.38	Similar to: DL-Dipalmitoylphosphatidylcholine; ΔMass: -22.0126 Da	NA	755.575	1.379	NA	NA	NA	NA	NA	NA	1.04408	0.0907721	2.4997	0.637175	FALSE	TRUE	FALSE-TRUE	NA	75	1.52071	0.19647	0.00655696	0.0179854	1.66031	0.731457
246.1364/2.9	Similar to: Desethylatrazine; ΔMass: -59.0740 Da	C14H18N2O2	246.136	2.903	NA	NA	NA	NA	NA	NA	0.463016	0.871634	-1.10854	-0.236374	FALSE	FALSE	FALSE-FALSE	NA	76	-0.516979	0.304128	0.325316	0.196374	0.809823	-0.304322
781.5611/1.3	Similar to: DL-Dipalmitoylphosphatidylcholine; ΔMass: -47.9990 Da	NA	781.561	1.3	NA	NA	NA	NA	NA	NA	1.26611	0.611674	3.03129	0.723604	TRUE	TRUE	TRUE-TRUE	NA	77	1.76785	0.194921	0.002	0.00991003	1.79949	0.847591
860.5204/16.32	Similar to: Pilocarpine; ΔMass: -652.3993 Da	NA	860.52	16.317	NA	NA	NA	NA	NA	NA	1.29586	1.38946	3.10253	0.561117	FALSE	TRUE	FALSE-TRUE	NA	78	1.50734	0.303448	0.00706329	0.0187732	1.8484	0.886276
749.5353/1.35	Similar to: DL-Dipalmitoylphosphatidylcholine; ΔMass: -15.9731 Da	C39H72N7O5P	749.535	1.35	NA	NA	NA	NA	NA	NA	0.730369	0.832152	1.74863	0.30612	FALSE	FALSE	FALSE-FALSE	NA	79	0.699731	0.3652	0.188076	0.139563	1.37044	0.454634
123.0681/2.86	Similar to: Desethylatrazine; ΔMass: 63.9943 Da	C7H9NO	123.068	2.864	NA	NA	NA	NA	NA	NA	0.522885	0.887777	-1.25188	-0.260806	FALSE	FALSE	FALSE-FALSE	NA	80	-0.58264	0.309248	0.268354	0.174664	0.786786	-0.345957
241.1669/0.96	3,4-Methylenedioxy U-47700	C17H24N2O3	241.167	0.96	NA	NA	8508	NA	65.7	82.3	0.284569	0.808823	0.68131	0.205723	FALSE	FALSE	FALSE-FALSE	NA	81	0.472531	0.213571	0.368835	0.212191	1.17721	0.235367
130.0264/19.16	L-Glutamic acid	C5H9NO4	130.026	19.162	NA	NA	470	C00025	90.4	99.7	0.373323	0.665091	0.893801	0.307103	FALSE	FALSE	FALSE-FALSE	NA	82	0.572257	0.18336	0.27638	0.17697	1.20393	0.267752
395.2684/1.68	Similar to: (2S,3R,4R,5S,6E,14S)-4-Acetoxy-2-ammonio-3,5,14-trihydroxy-6-icosenoate; ΔMass: 36.0199 Da	NA	395.268	1.679	NA	NA	NA	NA	NA	NA	0.98279	1.10763	2.35297	0.570691	FALSE	TRUE	FALSE-TRUE	NA	83	1.31422	0.22487	0.0171392	0.0313414	1.59048	0.669461
116.0667/10.62	Similar to: Betaine; ΔMass: 1.0123 Da	NA	116.067	10.621	NA	NA	NA	NA	NA	NA	0.548763	0.303385	1.31384	0.492796	FALSE	FALSE	FALSE-FALSE	NA	84	0.845989	0.15456	0.115722	0.10518	1.29366	0.371463
159.0294/8.25	Similar to: ADBICA; ΔMass: 184.1965 Da	C5HN7	159.029	8.247	NA	NA	NA	NA	NA	NA	0.919579	0.57419	2.20164	0.548842	FALSE	TRUE	FALSE-TRUE	NA	85	1.16421	0.227383	0.0323291	0.0447378	1.51149	0.595968
265.0669/4.55	Cytidine	C9H13N3O5	265.067	4.55	NA	NA	364	C00475	89.9	100	0.0567837	0.76161	-0.13595	-0.030653	FALSE	FALSE	FALSE-FALSE	NA	86	-0.0737638	0.295333	0.889241	0.361355	0.970787	-0.0427727
196.1209/1.29	Similar to: Piracetam; ΔMass: -54.0467 Da	C10H16N2O2	196.121	1.289	NA	NA	NA	NA	NA	NA	0.00872994	0.443276	0.020901	0.00451416	FALSE	FALSE	FALSE-FALSE	NA	87	0.0661214	0.308357	0.90043	0.364038	1.02755	0.0392023
190.0328/18.42	Similar to: N5,N5-Dimethyl-4-nitro-2,1,3-benzothiadiazol-5-amine; ΔMass: 34.0040 Da	C6H11N2OPS	190.033	18.419	NA	NA	NA	NA	NA	NA	0.493566	0.0778291	-1.18168	-0.338235	FALSE	FALSE	FALSE-FALSE	NA	88	-0.626106	0.220523	0.236532	0.163656	0.803174	-0.316215
340.2353/1.02	Similar to: 3-Hydroxybupivicaine; ΔMass: -36.0203 Da	C18H32N2O4	340.235	1.019	NA	NA	NA	NA	NA	NA	0.724574	0.809211	1.73476	0.557153	FALSE	TRUE	FALSE-TRUE	NA	89	1.04995	0.173715	0.0539494	0.0623076	1.39584	0.481131
119.0583/16.68	L-Threonine	C4H9NO3	119.058	16.685	NA	NA	1826	C00188	87.6	NA	0.739653	0.663834	1.77086	0.447742	FALSE	FALSE	FALSE-FALSE	NA	90	0.936699	0.237031	0.0837468	0.0846314	1.40303	0.488543
197.1411/1.02	Similar to: N-Butylscopolamine; ΔMass: 162.0685 Da	C11H19NO2	197.141	1.017	NA	NA	NA	NA	NA	NA	0.561102	1.14493	1.34338	0.282598	FALSE	FALSE	FALSE-FALSE	NA	91	0.616547	0.304925	0.242987	0.164715	1.28648	0.363425
304.1756/0.98	3,4-Methylenedioxy U-47700	C17H24N2O3	304.176	0.985	NA	NA	8508	NA	65.7	82.3	0.322267	0.604736	0.771566	0.266337	FALSE	FALSE	FALSE-FALSE	NA	92	0.509818	0.184603	0.331747	0.198401	1.18031	0.239171
210.1619/0.81	Similar to: 2-Linoleoyl glycerol; ΔMass: 144.1151 Da	C13H22O2	210.162	0.814	NA	NA	NA	NA	NA	NA	0.300594	1.06254	-0.719676	-0.0808777	FALSE	FALSE	FALSE-FALSE	NA	93	-0.260856	0.590434	0.620025	0.288604	0.853676	-0.228239
97.053/0.99	Similar to: Piracetam; ΔMass: 45.0212 Da	C5H7NO	97.053	0.993	NA	NA	NA	NA	NA	NA	2.08749	0.615281	4.99783	0.52379	FALSE	TRUE	FALSE-TRUE	NA	94	1.68711	0.543767	0.00303797	0.0122802	2.6343	1.39742
227.1884/0.81	Similar to: 2-Linoleoyl glycerol; ΔMass: 127.0886 Da	C13H25NO2	227.188	0.812	NA	NA	NA	NA	NA	NA	0.321278	1.06818	-0.769197	-0.0864815	FALSE	FALSE	FALSE-FALSE	NA	95	-0.276084	0.589876	0.600051	0.284478	0.845919	-0.241409
145.1101/19.08	Acetylcholine	C7H15NO2	145.11	19.084	NA	NA	885	C01996	90.4	98	0.235521	0.240403	0.563878	0.302456	FALSE	FALSE	FALSE-FALSE	NA	96	0.39596	0.118388	0.451215	0.23655	1.11693	0.159538
131.0582/16.43	trans-4-Hydroxy-L-proline	C5H9NO3	131.058	16.432	NA	NA	1825	C01157	92.1	97.9	0.227916	0.341061	0.545672	0.165736	FALSE	FALSE	FALSE-FALSE	NA	97	0.276501	0.21692	0.599494	0.284478	1.10087	0.13865
522.3494/2.7	Similar to: Choline; ΔMass: -419.2497 Da	C21H46N8O7	522.349	2.699	NA	NA	NA	NA	NA	NA	1.06243	0.881073	2.54365	0.638705	FALSE	TRUE	FALSE-TRUE	NA	98	1.50605	0.201577	0.00708861	0.0187732	1.66105	0.732096
150.1367/12.79	Similar to: Pyridoxamine; ΔMass: 17.9531 Da	NA	150.137	12.788	NA	NA	NA	NA	NA	NA	2.15173	0.654768	-5.15162	-0.696662	FALSE	TRUE	FALSE-TRUE	NA	99	-2.33473	0.34845	5.06329e-05	0.000777749	0.359028	-1.47783
523.3627/0.98	Similar to: 2-(2,5-dimethyl-1H-pyrrol-1-yl)-N'-(2-furylcarbonyl)-4,5-dimethoxybenzohydrazide; ΔMass: -140.2146 Da	C22H50N7O5P	523.363	0.983	NA	NA	NA	NA	NA	NA	0.216027	1.36699	0.517206	0.0854398	FALSE	FALSE	FALSE-FALSE	NA	100	0.266775	0.401021	0.612025	0.286617	1.13515	0.182887
739.5504/1.35	Similar to: DL-Dipalmitoylphosphatidylcholine; ΔMass: -5.9883 Da	C36H79N5O6P2	739.55	1.354	NA	NA	NA	NA	NA	NA	0.512581	0.210462	1.22721	0.319067	FALSE	FALSE	FALSE-FALSE	NA	101	0.622418	0.244245	0.239342	0.163656	1.25624	0.329118
1075.5733/18.27	Similar to: (4R,9β,23E)-2-(β-D-Glucopyranosyloxy)-16,20-dihydroxy-9,10,14-trimethyl-1,11,22-trioxo-4,9-cyclo-9,10-secocholesta-2,5,23-trien-25-yl acetate; ΔMass: -357.2169 Da	NA	1075.57	18.265	NA	NA	NA	NA	NA	NA	0.939415	1.17376	2.24913	0.495496	FALSE	TRUE	FALSE-TRUE	NA	102	1.1568	0.263018	0.0332911	0.044857	1.55121	0.633398
875.4821/16.37	Pectenotoxin-2	C47H70O14	875.482	16.367	NA	NA	8277	NA	60.8	NA	2.25548	0.81311	5.40001	0.651842	FALSE	TRUE	FALSE-TRUE	NA	103	2.06591	0.42892	0.000455696	0.00349987	2.77775	1.47392
157.0597/7.72	Similar to: Octyl glucoside; ΔMass: 135.1289 Da	C4H7N5O2	157.06	7.725	NA	NA	NA	NA	NA	NA	0.658935	0.838646	1.57761	0.34565	FALSE	FALSE	FALSE-FALSE	NA	104	0.830296	0.283088	0.12243	0.107463	1.38635	0.471289
260.1731/6.93	Similar to: DL-Stachydrine; ΔMass: -117.0784 Da	C12H24N2O4	260.173	6.931	NA	NA	NA	NA	NA	NA	0.266831	1.14614	0.638841	0.120006	FALSE	FALSE	FALSE-FALSE	NA	105	0.301682	0.35179	0.566582	0.27984	1.14232	0.191966
194.994/16.84	Similar to: 3-Chloro-N-1-(2-furyl)ethyl-N-pyridin-2-yl-1-benzothiophene-2-carboxamide; ΔMass: 187.0603 Da	C3H5N3O5S	194.994	16.835	NA	NA	NA	NA	NA	NA	0.187922	1.60708	-0.449919	-0.0660134	FALSE	FALSE	FALSE-FALSE	NA	106	-0.244215	0.452125	0.642962	0.295696	0.882763	-0.179902
743.5463/1.36	Similar to: DL-Dipalmitoylphosphatidylcholine; ΔMass: -9.9842 Da	C35H78N5O9P	743.546	1.36	NA	NA	NA	NA	NA	NA	1.09299	0.202685	2.61681	0.705856	TRUE	TRUE	TRUE-TRUE	NA	107	1.64101	0.172518	0.00364557	0.0135261	1.68181	0.750014
537.7867/18.19	Similar to: (4R,9β,23E)-2-(β-D-Glucopyranosyloxy)-16,20-dihydroxy-9,10,14-trimethyl-1,11,22-trioxo-4,9-cyclo-9,10-secocholesta-2,5,23-trien-25-yl acetate; ΔMass: 180.5697 Da	NA	537.787	18.19	NA	NA	NA	NA	NA	NA	0.785995	1.31798	1.88181	0.370085	FALSE	FALSE	FALSE-FALSE	NA	108	0.880798	0.315093	0.102051	0.0944309	1.44207	0.528145
250.0949/2.38	Similar to: 8-Hydroxyquinoline; ΔMass: -105.0421 Da	C12H14N2O4	250.095	2.384	NA	NA	NA	NA	NA	NA	1.21227	0.975841	2.9024	0.540852	FALSE	TRUE	FALSE-TRUE	NA	109	1.36077	0.303718	0.0144557	0.0292168	1.74167	0.800469
229.1676/1.02	Similar to: N-Butylscopolamine; ΔMass: 130.0421 Da	C12H23NO3	229.168	1.02	NA	NA	NA	NA	NA	NA	0.394053	0.975582	0.943434	0.241668	FALSE	FALSE	FALSE-FALSE	NA	110	0.497517	0.252371	0.343316	0.20128	1.2034	0.267116
155.0693/20.45	L-Histidine	C6H9N3O2	155.069	20.45	NA	NA	473	C00135	96.9	99.8	0.707625	0.913587	-1.69418	-0.368392	FALSE	FALSE	FALSE-FALSE	NA	111	-0.761375	0.288634	0.153899	0.122115	0.738981	-0.43639
354.2592/2.87	Similar to: Piracetam; ΔMass: -212.1849 Da	C14H30N10O	354.259	2.869	NA	NA	NA	NA	NA	NA	0.564107	1.8086	1.35057	0.191794	FALSE	FALSE	FALSE-FALSE	NA	112	0.524627	0.460058	0.318329	0.196374	1.31097	0.390629
1117.7134/18.84	Similar to: (1S,3S)-N-Isopropyl-2,2-dimethyl-3-{5-(phenoxymethyl)-1,2-oxazol-3-ylmethyl}cyclobutanamine; ΔMass: -789.4983 Da	C55H105N7O10P2S	1117.71	18.837	NA	NA	NA	NA	NA	NA	1.13692	1.5653	2.72198	0.434897	FALSE	TRUE	FALSE-TRUE	NA	113	1.14067	0.377169	0.0357215	0.0473019	1.68737	0.754777
193.1076/0.96	Methedrone	C11H15NO2	193.108	0.96	NA	NA	2306	NA	53.2	77.8	0.657003	0.394194	-1.57298	-0.66295	FALSE	FALSE	FALSE-FALSE	NA	114	-1.07597	0.12023	0.0484557	0.0576981	0.739435	-0.435504
463.3053/1.04	Similar to: Pyridaben; ΔMass: -99.1677 Da	C21H37N9O3	463.305	1.044	NA	NA	NA	NA	NA	NA	0.3132	1.4497	0.749857	0.133359	FALSE	FALSE	FALSE-FALSE	NA	115	0.404554	0.369415	0.441139	0.2343	1.20127	0.264554
159.1257/19.43	Acetyl-β-methylcholine	C8H17NO2	159.126	19.432	NA	NA	1759	C07471	89.1	92.6	1.67361	0.14796	-4.00691	-0.560302	FALSE	TRUE	FALSE-TRUE	NA	116	-1.61184	0.3994	0.00417722	0.013652	0.465747	-1.10238
517.3137/2.91	Similar to: Choline; ΔMass: -414.2140 Da	C22H44N7O5P	517.314	2.906	NA	NA	NA	NA	NA	NA	0.788956	1.42415	1.8889	0.338403	FALSE	FALSE	FALSE-FALSE	NA	117	0.893903	0.347266	0.0979241	0.0925711	1.47914	0.564762
617.3891/2.37	Similar to: Pyridaben; ΔMass: -253.2515 Da	C28H58N7O2P3	617.389	2.365	NA	NA	NA	NA	NA	NA	1.14068	1.16113	2.73098	0.57341	FALSE	TRUE	FALSE-TRUE	NA	118	1.4242	0.259511	0.0108354	0.0241215	1.71098	0.77482
729.566/1.36	Similar to: DL-Dipalmitoylphosphatidylcholine; ΔMass: 3.9962 Da	C40H82N3O2P3	729.566	1.363	NA	NA	NA	NA	NA	NA	0.987221	0.508206	2.36358	0.526766	FALSE	TRUE	FALSE-TRUE	NA	119	1.29593	0.250363	0.0187595	0.0319976	1.61684	0.693179
129.0425/19.2	L-Pyroglutamic acid	C5H7NO3	129.043	19.195	NA	NA	1831	C01879	83.6	99.7	0.278477	0.729566	0.666723	0.188874	FALSE	FALSE	FALSE-FALSE	NA	120	0.404725	0.230018	0.440911	0.2343	1.15529	0.208249
178.1104/1.22	Cyclo(leucylprolyl)	C11H18N2O2	178.11	1.219	NA	NA	7656	NA	64.7	NA	0.258869	0.726459	0.619779	0.20734	FALSE	FALSE	FALSE-FALSE	NA	121	0.377881	0.194539	0.472456	0.243529	1.13369	0.18103
391.2464/1.3	Similar to: Isoetharine; ΔMass: -152.0943 Da	C21H33N3O4	391.246	1.304	NA	NA	NA	NA	NA	NA	1.04479	1.20804	2.50142	0.527556	FALSE	TRUE	FALSE-TRUE	NA	122	1.28987	0.267628	0.0191646	0.0319976	1.63831	0.71221
495.9505/18.22	Similar to: (4R,9β,23E)-2-(β-D-Glucopyranosyloxy)-16,20-dihydroxy-9,10,14-trimethyl-1,11,22-trioxo-4,9-cyclo-9,10-secocholesta-2,5,23-trien-25-yl acetate; ΔMass: 222.4059 Da	C14H7N6O9P3	495.951	18.217	NA	NA	NA	NA	NA	NA	1.16275	0.778538	2.78384	0.295873	FALSE	FALSE	FALSE-FALSE	NA	123	0.911897	0.597542	0.0921266	0.0912977	1.74637	0.804357
182.0633/3.54	Similar to: Phenazone; ΔMass: 6.0316 Da	C6H16O2P2	182.063	3.539	NA	NA	NA	NA	NA	NA	4.98066	1.83873	-11.9246	-0.870691	TRUE	TRUE	TRUE-TRUE	NA	124	-4.40783	0.468936	0	0	0.100055	-3.32113
364.1266/3.55	Similar to: Phenazone; ΔMass: -176.0316 Da	C17H20N2O7	364.127	3.553	NA	NA	NA	NA	NA	NA	5.21872	1.89665	-12.4945	-0.875577	TRUE	TRUE	TRUE-TRUE	NA	125	-4.55006	0.480486	0	0	0.0895688	-3.48086
202.1427/22.47	N3,N4-Dimethyl-L-arginine	C8H18N4O2	202.143	22.472	NA	NA	835	NA	88.9	94	1.20515	0.742472	-2.88535	-0.649867	FALSE	TRUE	FALSE-TRUE	NA	126	-1.59179	0.225574	0.00458228	0.0143645	0.569602	-0.811974
578.2867/18.12	Similar to: (4R,9β,23E)-2-(β-D-Glucopyranosyloxy)-16,20-dihydroxy-9,10,14-trimethyl-1,11,22-trioxo-4,9-cyclo-9,10-secocholesta-2,5,23-trien-25-yl acetate; ΔMass: 140.0697 Da	C19H48N8O6P2S	578.287	18.118	NA	NA	NA	NA	NA	NA	0.757188	1.62331	1.81284	0.309189	FALSE	FALSE	FALSE-FALSE	NA	127	0.804478	0.370393	0.13319	0.111796	1.4408	0.526869
140.0583/10.25	Methylimidazoleacetic acid	C6H8N2O2	140.058	10.251	NA	NA	491	C05828	90.1	NA	0.316163	0.200945	0.75695	0.265427	FALSE	FALSE	FALSE-FALSE	NA	128	0.410295	0.184518	0.434937	0.2343	1.1427	0.192447
101.0479/21.52	Similar to: Methyl 2-(2-methoxy-2-oxoethyl)aminoacetate; ΔMass: 60.0209 Da	C4H7NO2	101.048	21.516	NA	NA	NA	NA	NA	NA	0.558409	1.51422	-1.33693	-0.207788	FALSE	FALSE	FALSE-FALSE	NA	129	-0.572146	0.41809	0.276506	0.17697	0.756809	-0.402
60.0214/21.53	Similar to: Methyl 2-(2-methoxy-2-oxoethyl)aminoacetate; ΔMass: 101.0474 Da	C2H4O2	60.0214	21.527	NA	NA	NA	NA	NA	NA	0.571201	1.51213	-1.36756	-0.214056	FALSE	FALSE	FALSE-FALSE	NA	130	-0.587725	0.414513	0.264759	0.173797	0.752184	-0.410843
784.5805/1.32	Similar to: DL-Dipalmitoylphosphatidylcholine; ΔMass: -51.0183 Da	NA	784.58	1.321	NA	NA	NA	NA	NA	NA	1.3036	0.490458	3.12104	0.73885	TRUE	TRUE	TRUE-TRUE	NA	131	1.84022	0.191341	0.00141772	0.00777749	1.8349	0.875703
101.0277/7.65	Similar to: Octyl glucoside; ΔMass: 191.1609 Da	NA	101.028	7.647	NA	NA	NA	NA	NA	NA	0.73765	0.929651	1.76607	0.385538	FALSE	FALSE	FALSE-FALSE	NA	132	0.891924	0.281093	0.0985316	0.0925711	1.41862	0.504491
481.3166/3.06	Similar to: Choline; ΔMass: -378.2169 Da	C18H43N9O4S	481.317	3.062	NA	NA	NA	NA	NA	NA	0.739195	0.995165	1.76977	0.294462	FALSE	FALSE	FALSE-FALSE	NA	133	0.85573	0.377526	0.111899	0.102311	1.48097	0.566539
143.0733/7.49	Similar to: DL-Stachydrine; ΔMass: 0.0214 Da	C10H9N	143.073	7.485	NA	NA	NA	NA	NA	NA	0.895475	0.505242	2.14393	0.460623	FALSE	TRUE	FALSE-TRUE	NA	134	1.04324	0.277605	0.0553924	0.0630265	1.50154	0.58644
495.332/1.01	Similar to: Palmitoyl sphingomyelin; ΔMass: 207.2356 Da	C24H50NO7P	495.332	1.013	NA	NA	NA	NA	NA	NA	0.511341	1.78303	1.22424	0.185408	FALSE	FALSE	FALSE-FALSE	NA	135	0.552937	0.429975	0.292658	0.18576	1.31501	0.395075
179.0417/7.54	Similar to: Octyl glucoside; ΔMass: 113.1469 Da	NA	179.042	7.543	NA	NA	NA	NA	NA	NA	0.0724286	1.09345	0.173407	0.0261736	FALSE	FALSE	FALSE-FALSE	NA	136	0.0372323	0.441384	0.942987	0.374284	1.01891	0.0270273
339.0389/16.99	Similar to: N2-Ethyl-4-phenyl-1,3-thiazol-2-amine; ΔMass: -134.9668 Da	C7H18NO10PS	339.039	16.993	NA	NA	NA	NA	NA	NA	0.0950636	1.09204	-0.227599	-0.0438943	FALSE	FALSE	FALSE-FALSE	NA	137	-0.0446668	0.345414	0.931671	0.371713	0.980686	-0.0281375
743.5821/1.36	Similar to: DL-Dipalmitoylphosphatidylcholine; ΔMass: -10.0200 Da	C37H79N9O2P2	743.582	1.356	NA	NA	NA	NA	NA	NA	0.475849	0.376013	1.13927	0.379083	FALSE	FALSE	FALSE-FALSE	NA	138	0.648227	0.186839	0.221696	0.15693	1.23589	0.305552
193.1464/1.01	Similar to: Isoprenaline; ΔMass: 17.9745 Da	C6H20N5P	193.146	1.011	NA	NA	NA	NA	NA	NA	0.484662	0.524679	1.16037	0.19499	FALSE	FALSE	FALSE-FALSE	NA	139	0.500038	0.388483	0.341418	0.201246	1.26272	0.336531
179.1307/1.24	Similar to: Piracetam; ΔMass: -37.0565 Da	C11H17NO	179.131	1.243	NA	NA	NA	NA	NA	NA	0.812406	1.06287	1.94505	0.494976	FALSE	TRUE	FALSE-TRUE	NA	140	1.09675	0.226109	0.0439241	0.0548534	1.47431	0.56004
465.3204/2.64	Similar to: Choline; ΔMass: -362.2207 Da	C24H45N5P2	465.32	2.638	NA	NA	NA	NA	NA	NA	0.660558	0.957571	1.58149	0.311147	FALSE	FALSE	FALSE-FALSE	NA	141	0.749265	0.321311	0.159949	0.124736	1.36977	0.453933
126.0316/8.01	Similar to: 1-Aminocyclohexanecarboxylic acid; ΔMass: 17.0631 Da	C6H6O3	126.032	8.013	NA	NA	NA	NA	NA	NA	0.259829	0.709908	0.622078	0.11785	FALSE	FALSE	FALSE-FALSE	NA	142	0.290569	0.349014	0.58081	0.281433	1.1361	0.184087
112.0275/2.14	Uracil	C4H4N2O2	112.027	2.144	NA	NA	2531	C00106	79.5	99.9	0.799149	0.388084	-1.91331	-0.382913	FALSE	FALSE	FALSE-FALSE	NA	143	-0.970832	0.304425	0.073519	0.0778822	0.672789	-0.571774
243.1464/6.94	Similar to: DL-Stachydrine; ΔMass: -100.0517 Da	C12H21NO4	243.146	6.94	NA	NA	NA	NA	NA	NA	0.477688	0.942228	1.14367	0.191689	FALSE	FALSE	FALSE-FALSE	NA	144	0.502741	0.389417	0.338456	0.200728	1.26472	0.33882
543.3308/2.68	Similar to: Choline; ΔMass: -440.2311 Da	C31H41N7O2	543.331	2.678	NA	NA	NA	NA	NA	NA	0.228277	0.901106	0.546536	0.109447	FALSE	FALSE	FALSE-FALSE	NA	145	0.294943	0.329963	0.575722	0.281433	1.13386	0.18124
122.048/1.19	Nicotinamide	C6H6N2O	122.048	1.186	NA	NA	517	C00153	92.4	99.6	1.66123	0.976904	3.97728	0.712334	TRUE	TRUE	TRUE-TRUE	NA	146	2.13927	0.254184	0.00035443	0.0032025	2.22291	1.15245
225.0746/2.45	Similar to: Cytidine; ΔMass: 18.0109 Da	C9H11N3O4	225.075	2.454	NA	NA	NA	NA	NA	NA	0.648246	0.224879	1.55202	0.331744	FALSE	FALSE	FALSE-FALSE	NA	147	0.818801	0.291232	0.127241	0.109802	1.38649	0.471432
179.1307/1.02	Similar to: Piracetam; ΔMass: -37.0565 Da	C11H17NO	179.131	1.018	NA	NA	NA	NA	NA	NA	1.05923	1.22025	2.53598	0.52371	FALSE	TRUE	FALSE-TRUE	NA	148	1.30075	0.273533	0.0181772	0.0319976	1.65393	0.7259
95.0009/2.13	Uracil	C4H4N2O2	95.0009	2.128	NA	NA	2531	C00106	79.5	99.9	0.811409	0.5247	-1.94266	-0.358648	FALSE	FALSE	FALSE-FALSE	NA	149	-0.948437	0.333415	0.0804051	0.0817924	0.666151	-0.586079
130.9957/16.86	Similar to: Creatine; ΔMass: 0.0738 Da	C4H6NPS	130.996	16.859	NA	NA	NA	NA	NA	NA	1.0655	0.646547	2.551	0.723554	TRUE	TRUE	TRUE-TRUE	NA	150	1.60221	0.16311	0.00440506	0.0140967	1.644	0.717208
282.1551/7.03	Similar to: Epinephrine; ΔMass: -99.0655 Da	C9H22N4O6	282.155	7.031	NA	NA	NA	NA	NA	NA	0.0909293	1.18853	0.217701	0.0471377	FALSE	FALSE	FALSE-FALSE	NA	151	0.115256	0.307295	0.828025	0.350383	1.04842	0.0682111
181.1096/1.06	Similar to: (2R)-N-(2S)-1-Amino-3-cyclohexyl-1-oxo-2-propanyl-1-(cyclohexylcarbonyl)-2-piperazinecarboxamide; ΔMass: 211.1691 Da	C10H15NO2	181.11	1.058	NA	NA	NA	NA	NA	NA	0.767717	0.694379	1.83805	0.407272	FALSE	FALSE	FALSE-FALSE	NA	152	0.903977	0.275967	0.0944051	0.0919931	1.42077	0.506674
141.0424/3.57	Similar to: Guvacoline; ΔMass: 0.0365 Da	C6H7NO3	141.042	3.57	NA	NA	NA	NA	NA	NA	0.946357	0.975856	-2.26575	-0.304708	FALSE	FALSE	FALSE-FALSE	NA	153	-0.742559	0.47716	0.16357	0.126257	0.675675	-0.565598
280.0725/20	Similar to: L-Pyroglutamic acid; ΔMass: -151.0299 Da	C9H16N2O6S	280.072	19.999	NA	NA	NA	NA	NA	NA	1.67122	2.24294	-4.00119	-0.422831	FALSE	TRUE	FALSE-TRUE	NA	154	-1.31859	0.571597	0.0167848	0.0313414	0.45727	-1.12888
195.1257/1	Similar to: Cocaethylene; ΔMass: 122.0370 Da	C11H17NO2	195.126	0.997	NA	NA	NA	NA	NA	NA	0.395195	1.13736	0.946167	0.183768	FALSE	FALSE	FALSE-FALSE	NA	155	0.408473	0.337776	0.436886	0.2343	1.19267	0.254194
203.0556/11.43	Similar to: Acetyl-L-carnitine; ΔMass: 0.0602 Da	C7H5N7O	203.056	11.431	NA	NA	NA	NA	NA	NA	0.379552	0.355426	0.908715	0.288225	FALSE	FALSE	FALSE-FALSE	NA	156	0.534089	0.200977	0.308886	0.193457	1.1969	0.259302
115.0999/9.87	Similar to: Ethambutol; ΔMass: 89.0839 Da	C6H13NO	115.1	9.872	NA	NA	NA	NA	NA	NA	0.560219	1.50145	-1.34126	-0.183693	FALSE	FALSE	FALSE-FALSE	NA	157	-0.545814	0.476543	0.298608	0.188756	0.74981	-0.415403
94.0773/1.22	Cyclo(leucylprolyl)	C11H18N2O2	94.0773	1.215	NA	NA	7656	NA	64.7	NA	0.379083	0.919196	0.907592	0.279494	FALSE	FALSE	FALSE-FALSE	NA	158	0.49926	0.208437	0.341949	0.201246	1.18601	0.246118
178.0839/3.58	trans-Zeatin	C10H13N5O	178.084	3.58	NA	NA	1272	C00371	51.2	85.1	1.59488	0.0824296	3.81842	0.67337	FALSE	TRUE	FALSE-TRUE	NA	159	1.94104	0.277028	0.000810127	0.00518499	2.12874	1.09
219.1104/3.56	trans-Zeatin	C10H13N5O	219.11	3.56	NA	NA	1272	C00371	51.2	85.1	1.63969	0.166604	3.9257	0.676162	FALSE	TRUE	FALSE-TRUE	NA	160	1.98942	0.281442	0.000658228	0.00459579	2.18245	1.12595
169.11/1.18	Cyclo(leucylprolyl)	C11H18N2O2	169.11	1.181	NA	NA	7656	NA	64.7	NA	0.615647	1.13555	1.47397	0.346748	FALSE	FALSE	FALSE-FALSE	NA	161	0.73347	0.266711	0.168354	0.129301	1.32346	0.404317
209.0426/6.3	Similar to: Ethyl 2-(3-nitrobenzylidene)hydrazine-1-carboxylate; ΔMass: 28.0324 Da	C10H12NPS	209.043	6.303	NA	NA	NA	NA	NA	NA	0.0906714	1.03906	0.217083	0.0444012	FALSE	FALSE	FALSE-FALSE	NA	162	0.123636	0.325269	0.817291	0.348723	1.05365	0.0753925
228.1471/11.26	Prolylleucine	C11H20N2O3	228.147	11.261	NA	NA	559	NA	80.1	NA	0.485066	0.760137	-1.16133	-0.28237	FALSE	FALSE	FALSE-FALSE	NA	163	-0.564276	0.264134	0.282987	0.180367	0.806867	-0.309597
211.1569/1.01	Similar to: γ-Cyhalothrin; ΔMass: 237.9436 Da	C12H21NO2	211.157	1.015	NA	NA	NA	NA	NA	NA	0.40102	0.891783	0.960113	0.181802	FALSE	FALSE	FALSE-FALSE	NA	164	0.43866	0.345781	0.403848	0.226399	1.21125	0.276491
111.0683/1	Neostigmine	C12H18N2O2	111.068	1.004	NA	NA	2436	C07258	77.2	99	0.572654	1.36116	1.37104	0.240811	FALSE	FALSE	FALSE-FALSE	NA	165	0.575531	0.368841	0.273924	0.176791	1.29777	0.376034
194.9943/16.59	Similar to: 3-Chloro-N-1-(2-furyl)ethyl-N-pyridin-2-yl-1-benzothiophene-2-carboxamide; ΔMass: 187.0599 Da	C3H5N3O5S	194.994	16.586	NA	NA	NA	NA	NA	NA	0.184396	1.75214	-0.441476	-0.0578383	FALSE	FALSE	FALSE-FALSE	NA	166	-0.169259	0.507586	0.750278	0.326478	0.911256	-0.134072
149.0063/18.53	Similar to: {4-4-(Difluoromethoxy)phenyl-1,3-thiazol-2-yl}methyl pivalate; ΔMass: 192.0834 Da	C4H8NOPS	149.006	18.534	NA	NA	NA	NA	NA	NA	0.0880499	0.35471	0.210807	0.0554303	FALSE	FALSE	FALSE-FALSE	NA	167	0.0917606	0.253127	0.86119	0.359437	1.03479	0.0493355
450.3175/2.57	Similar to: Piracetam; ΔMass: -308.2433 Da	C18H43N8O3P	450.318	2.57	NA	NA	NA	NA	NA	NA	1.694	1.21053	-4.05573	-0.511597	FALSE	TRUE	FALSE-TRUE	NA	168	-1.65544	0.444948	0.0035443	0.0135261	0.432987	-1.2076
280.1783/1.01	Similar to: Cocaethylene; ΔMass: 36.9844 Da	C15H24N2O3	280.178	1.014	NA	NA	NA	NA	NA	NA	1.06294	1.08456	2.54486	0.513221	FALSE	TRUE	FALSE-TRUE	NA	169	1.2381	0.285457	0.0230633	0.0343321	1.63093	0.705695
210.1365/1.21	Similar to: Levetiracetam; ΔMass: -40.0310 Da	C11H18N2O2	210.137	1.213	NA	NA	NA	NA	NA	NA	0.304426	0.835977	0.72885	0.24066	FALSE	FALSE	FALSE-FALSE	NA	170	0.411829	0.196314	0.433063	0.2343	1.14713	0.198025
121.0739/9.58	Similar to: N,N-Dimethylglycine; ΔMass: -18.0106 Da	C4H11NO3	121.074	9.58	NA	NA	NA	NA	NA	NA	1.79017	0.860283	-4.28599	-0.569826	FALSE	TRUE	FALSE-TRUE	NA	171	-1.67174	0.417809	0.00321519	0.0126633	0.443153	-1.17412
251.1523/0.98	Similar to: Palmitoyl sphingomyelin; ΔMass: 451.4153 Da	C14H21NO3	251.152	0.981	NA	NA	NA	NA	NA	NA	0.407776	1.28387	0.976288	0.183445	FALSE	FALSE	FALSE-FALSE	NA	172	0.517456	0.346149	0.324734	0.196374	1.25383	0.326347
222.1365/1.17	Neostigmine	C12H18N2O2	222.137	1.165	NA	NA	2436	C07258	77.2	99	0.933105	1.12987	2.23402	0.475289	FALSE	TRUE	FALSE-TRUE	NA	173	1.07896	0.278523	0.0478987	0.0576981	1.52363	0.60751
84.0215/8.02	Similar to: Taurine; ΔMass: 40.9931 Da	C4H4O2	84.0215	8.017	NA	NA	NA	NA	NA	NA	0.574238	0.860779	1.37483	0.309986	FALSE	FALSE	FALSE-FALSE	NA	174	0.717856	0.279661	0.176911	0.133865	1.32409	0.405006
248.1529/1.1	Similar to: Cocaethylene; ΔMass: 69.0098 Da	C14H20N2O2	248.153	1.102	NA	NA	NA	NA	NA	NA	1.07164	1.21198	2.56569	0.521978	FALSE	TRUE	FALSE-TRUE	NA	175	1.2586	0.281225	0.0214684	0.0333882	1.63814	0.712058
432.3062/2.57	Similar to: Piracetam; ΔMass: -290.2320 Da	C19H40N6O5	432.306	2.569	NA	NA	NA	NA	NA	NA	1.61232	1.10946	-3.86018	-0.473664	FALSE	TRUE	FALSE-TRUE	NA	176	-1.52804	0.470082	0.0063038	0.0179854	0.449665	-1.15308
502.3148/1.78	Similar to: 4-Piperidinecarboxamide; ΔMass: -374.2199 Da	C27H42N4O5	502.315	1.781	NA	NA	NA	NA	NA	NA	0.764952	1.30134	1.83143	0.380737	FALSE	FALSE	FALSE-FALSE	NA	177	0.914869	0.295118	0.0912658	0.091234	1.44423	0.5303
519.3316/1.01	Similar to: Palmitoyl sphingomyelin; ΔMass: 183.2359 Da	C21H47N9O2P2	519.332	1.014	NA	NA	NA	NA	NA	NA	0.328006	1.56282	0.785306	0.134118	FALSE	FALSE	FALSE-FALSE	NA	178	0.402278	0.384932	0.443873	0.2343	1.20523	0.269308
170.0689/3.52	Similar to: Piracetam; ΔMass: -27.9947 Da	C7H10N2O3	170.069	3.523	NA	NA	NA	NA	NA	NA	2.29792	1.40737	-5.50163	-0.51245	FALSE	TRUE	FALSE-TRUE	NA	179	-1.72083	0.61522	0.0024557	0.010478	0.341909	-1.54831
153.0424/3.56	Similar to: Piracetam; ΔMass: -10.9682 Da	C7H7NO3	153.042	3.562	NA	NA	NA	NA	NA	NA	1.98183	1.28391	-4.74485	-0.459209	FALSE	TRUE	FALSE-TRUE	NA	180	-1.48089	0.613031	0.0081519	0.0199993	0.397994	-1.32918
1383.8139/19.98	Similar to: Monensin; ΔMass: -713.3846 Da	C74H115N9O12P2	1383.81	19.984	NA	NA	NA	NA	NA	NA	0.0866005	1.10908	0.207337	0.036904	FALSE	FALSE	FALSE-FALSE	NA	181	0.160376	0.373509	0.763595	0.330401	1.07589	0.105533
1118.7164/18.81	Similar to: (1S,3S)-N-Isopropyl-2,2-dimethyl-3-{5-(phenoxymethyl)-1,2-oxazol-3-ylmethyl}cyclobutanamine; ΔMass: -790.5013 Da	NA	1118.72	18.807	NA	NA	NA	NA	NA	NA	0.626742	1.29983	1.50053	0.172263	FALSE	FALSE	FALSE-FALSE	NA	182	0.442812	0.573428	0.399418	0.224735	1.30126	0.379913
227.0903/3.16	Similar to: Cytidine; ΔMass: 15.9952 Da	C9H13N3O4	227.09	3.164	NA	NA	NA	NA	NA	NA	0.600503	0.648434	-1.43771	-0.260972	FALSE	FALSE	FALSE-FALSE	NA	183	-0.682236	0.352476	0.198937	0.145395	0.739906	-0.434587
1340.853/19.92	Similar to: Pyridoxamine; ΔMass: -1172.7631 Da	C66H123N10O12P3	1340.85	19.922	NA	NA	NA	NA	NA	NA	1.12669	1.28785	2.69749	0.391873	FALSE	TRUE	FALSE-TRUE	NA	184	1.0967	0.420841	0.0439241	0.0548534	1.7095	0.773577
837.5353/14.28	Similar to: Phenylephrine; ΔMass: -670.4407 Da	C36H81N5O12P2	837.535	14.277	NA	NA	NA	NA	NA	NA	0.763954	1.7637	1.82904	0.234071	FALSE	FALSE	FALSE-FALSE	NA	185	0.693545	0.50441	0.191722	0.140907	1.46121	0.547163
322.2249/1.26	Similar to: N1-(2-Hexanoyl-4,5-dimethylphenyl)acetamide; ΔMass: -61.0520 Da	C18H30N2O3	322.225	1.259	NA	NA	NA	NA	NA	NA	0.809821	1.12022	1.93886	0.466337	FALSE	TRUE	FALSE-TRUE	NA	186	1.05618	0.243801	0.0526582	0.0612772	1.47224	0.558012
221.1412/1.03	1,5-Ditetrahydro-1H-pyrrol-1-ylpentane-1,5-dione	C13H22N2O2	221.141	1.029	NA	NA	3585	NA	55.3	98.5	0.0149469	0.854447	-0.0357856	-0.00672516	FALSE	FALSE	FALSE-FALSE	NA	187	-0.0898391	0.35428	0.864101	0.359437	0.961001	-0.0573898
755.546/1.33	Similar to: DL-Dipalmitoylphosphatidylcholine; ΔMass: -21.9838 Da	C37H75N9O3P2	755.546	1.326	NA	NA	NA	NA	NA	NA	0.716262	0.0857015	1.71486	0.342064	FALSE	FALSE	FALSE-FALSE	NA	188	0.768751	0.315815	0.149772	0.120449	1.37699	0.461514
238.1677/1.05	1,5-Ditetrahydro-1H-pyrrol-1-ylpentane-1,5-dione	C13H22N2O2	238.168	1.048	NA	NA	3585	NA	55.3	98.5	0.141561	0.741903	-0.338921	-0.0562929	FALSE	FALSE	FALSE-FALSE	NA	189	-0.223416	0.399526	0.672506	0.30836	0.899486	-0.152828
119.9492/19.64	Similar to: Guvacoline; ΔMass: 21.1298 Da	NA	119.949	19.645	NA	NA	NA	NA	NA	NA	0.911547	0.511316	-2.18241	-0.610071	FALSE	TRUE	FALSE-TRUE	NA	190	-1.3185	0.187789	0.0167848	0.0313414	0.649431	-0.622751
246.1001/2.25	N-Acetyl-DL-tryptophan	C13H14N2O3	246.1	2.247	NA	NA	814	NA	85.1	96	1.62352	0.125581	3.88701	0.833103	TRUE	TRUE	TRUE-TRUE	NA	191	2.39906	0.172649	5.06329e-05	0.000777749	2.13879	1.09679
1157.5763/18.18	Similar to: (4R,9β,23E)-2-(β-D-Glucopyranosyloxy)-16,20-dihydroxy-9,10,14-trimethyl-1,11,22-trioxo-4,9-cyclo-9,10-secocholesta-2,5,23-trien-25-yl acetate; ΔMass: -439.2198 Da	NA	1157.58	18.179	NA	NA	NA	NA	NA	NA	0.992861	1.73189	2.37709	0.371185	FALSE	FALSE	FALSE-FALSE	NA	192	0.99139	0.395954	0.0678734	0.0737774	1.59618	0.674623
349.2359/1.38	Similar to: Piracetam; ΔMass: -207.1617 Da	C19H31N3O3	349.236	1.379	NA	NA	NA	NA	NA	NA	1.0017	1.43298	2.39825	0.464449	FALSE	TRUE	FALSE-TRUE	NA	193	1.13818	0.305474	0.0361266	0.04739	1.59276	0.671527
111.0435/2.26	Similar to: Maleic hydrazide; ΔMass: 0.9838 Da	C4H5N3O	111.044	2.257	NA	NA	NA	NA	NA	NA	0.674448	0.839876	-1.61475	-0.324906	FALSE	FALSE	FALSE-FALSE	NA	194	-0.831376	0.309966	0.122	0.107463	0.709932	-0.494248
141.9311/19.65	Similar to: L-2-Aminoadipic acid; ΔMass: 19.1377 Da	CH3O2PS2	141.931	19.648	NA	NA	NA	NA	NA	NA	0.472292	0.609221	-1.13075	-0.321977	FALSE	FALSE	FALSE-FALSE	NA	195	-0.612434	0.222262	0.245595	0.165459	0.806432	-0.310375
165.0458/18.41	Similar to: L-Cysteic acid; ΔMass: 3.9587 Da	C5H11NO3S	165.046	18.406	NA	NA	NA	NA	NA	NA	1.59835	1.13319	3.82673	0.650459	FALSE	TRUE	FALSE-TRUE	NA	196	1.82066	0.300893	0.0015443	0.00790711	2.0934	1.06585
205.0735/2.24	N-Acetyl-DL-tryptophan	C13H14N2O3	205.073	2.243	NA	NA	814	NA	85.1	96	1.43121	0.0694178	3.42657	0.775464	TRUE	TRUE	TRUE-TRUE	NA	197	2.03846	0.187646	0.000506329	0.00370357	1.94869	0.962507
244.0692/2.12	Similar to: Maleic hydrazide; ΔMass: -132.0419 Da	C9H12N2O6	244.069	2.124	NA	NA	NA	NA	NA	NA	1.22006	0.766342	-2.92103	-0.493863	FALSE	TRUE	FALSE-TRUE	NA	198	-1.39919	0.336651	0.0123797	0.0264111	0.547471	-0.869146
183.0916/2.25	Similar to: Choline; ΔMass: -79.9919 Da	NA	183.092	2.254	NA	NA	NA	NA	NA	NA	1.64069	0.115064	3.92811	0.828908	TRUE	TRUE	TRUE-TRUE	NA	199	2.39778	0.177506	5.06329e-05	0.000777749	2.15525	1.10786
148.0383/2.5	7-Methylguanine	C6H7N5O	148.038	2.505	NA	NA	276	C02242	92.3	NA	0.19909	0.526386	0.476657	0.135285	FALSE	FALSE	FALSE-FALSE	NA	200	0.289237	0.232098	0.582633	0.281433	1.10913	0.149427
214.0738/2.25	N-Acetyl-DL-tryptophan	C13H14N2O3	214.074	2.254	NA	NA	814	NA	85.1	96	1.5843	0.121072	3.7931	0.822523	TRUE	TRUE	TRUE-TRUE	NA	201	2.32337	0.175728	5.06329e-05	0.000777749	2.09848	1.06934
165.0649/2.54	7-Methylguanine	C6H7N5O	165.065	2.538	NA	NA	276	C02242	92.3	NA	0.244725	0.587361	0.585914	0.164313	FALSE	FALSE	FALSE-FALSE	NA	202	0.346921	0.233775	0.510101	0.260313	1.13273	0.17981
194.1027/1.69	Similar to: Piracetam; ΔMass: -52.0284 Da	C6H10N8	194.103	1.69	NA	NA	NA	NA	NA	NA	1.23602	1.47425	2.95926	0.534788	FALSE	TRUE	FALSE-TRUE	NA	203	1.41724	0.310517	0.0112911	0.0244827	1.79417	0.84332
586.3699/0.99	Similar to: 3,4-Methylenedioxy U-47700; ΔMass: -282.1912 Da	C23H56N8O3P2S	586.37	0.989	NA	NA	NA	NA	NA	NA	1.28329	1.49271	3.07242	0.473772	FALSE	TRUE	FALSE-TRUE	NA	204	1.29202	0.381519	0.0190127	0.0319976	1.81573	0.860546
109.0199/16.23	Hypotaurine	C2H7NO2S	109.02	16.229	NA	NA	440	C00519	88.4	NA	1.0271	1.09124	2.45905	0.445796	FALSE	TRUE	FALSE-TRUE	NA	205	1.14542	0.328196	0.0351646	0.0469693	1.62656	0.701824
191.0168/19.16	Similar to: CAY10595; ΔMass: 259.0018 Da	C6H10NO2PS	191.017	19.156	NA	NA	NA	NA	NA	NA	0.163493	0.998123	0.391432	0.10267	FALSE	FALSE	FALSE-FALSE	NA	206	0.252337	0.25201	0.632203	0.292499	1.09839	0.135388
142.0741/14.21	Similar to: Daminozide; ΔMass: 18.0107 Da	C6H10N2O2	142.074	14.209	NA	NA	NA	NA	NA	NA	0.0871536	0.71513	-0.208661	-0.0641756	FALSE	FALSE	FALSE-FALSE	NA	207	-0.184963	0.215536	0.728911	0.320816	0.9379	-0.0924933
183.0564/2.21	4-Pyridoxic acid	C8H9NO4	183.056	2.211	NA	NA	1	C00847	53.2	99.5	0.983124	1.87838	2.35377	0.279617	FALSE	FALSE	FALSE-FALSE	NA	208	0.842774	0.536623	0.117443	0.105288	1.61557	0.692045
267.0963/2.32	Similar to: PEG n5; ΔMass: -28.9546 Da	C10H13N5O4	267.096	2.317	NA	NA	NA	NA	NA	NA	0.3045	1.44323	-0.729027	-0.102477	FALSE	FALSE	FALSE-FALSE	NA	209	-0.293373	0.471107	0.577392	0.281433	0.857565	-0.221683
161.0686/19.64	2-Aminoadipic acid	C6H11NO4	161.069	19.645	NA	NA	320	C00956	92.9	92.7	0.905933	0.140595	-2.16897	-0.730288	FALSE	TRUE	FALSE-TRUE	NA	210	-1.46454	0.134896	0.00878481	0.0210843	0.653264	-0.614262
244.0555/18.95	Similar to: Clenproperol; ΔMass: 18.0085 Da	C6H8N6O5	244.056	18.95	NA	NA	NA	NA	NA	NA	1.26407	0.169869	3.0264	0.516558	FALSE	TRUE	FALSE-TRUE	NA	211	1.32955	0.338099	0.0163038	0.0313414	1.77499	0.827811
220.0844/8.13	Similar to: Isoxanthopterin; ΔMass: -41.0400 Da	C11H12N2O3	220.084	8.132	NA	NA	NA	NA	NA	NA	0.33754	0.873261	-0.808132	-0.17679	FALSE	FALSE	FALSE-FALSE	NA	212	-0.410132	0.299293	0.435038	0.2343	0.847072	-0.239443
175.0951/18.77	Similar to: Acetylarginine; ΔMass: 41.0272 Da	C6H13N3O3	175.095	18.768	NA	NA	NA	NA	NA	NA	0.501437	0.446602	1.20053	0.267022	FALSE	FALSE	FALSE-FALSE	NA	213	0.598594	0.288445	0.255949	0.168735	1.26837	0.342978
199.0953/18.79	Similar to: Acetylarginine; ΔMass: 17.0269 Da	C8H13N3O3	199.095	18.792	NA	NA	NA	NA	NA	NA	0.443579	0.43917	1.06201	0.240572	FALSE	FALSE	FALSE-FALSE	NA	214	0.531241	0.285344	0.311671	0.193823	1.23348	0.302739
216.1219/18.79	Similar to: N-α-L-Acetyl-arginine; ΔMass: 0.0003 Da	C8H16N4O3	216.122	18.786	NA	NA	NA	NA	NA	NA	0.469431	0.403185	1.1239	0.272194	FALSE	FALSE	FALSE-FALSE	NA	215	0.584374	0.264513	0.267215	0.174663	1.24906	0.320845
771.6129/1.38	Similar to: DL-Dipalmitoylphosphatidylcholine; ΔMass: -38.0507 Da	C44H86NO7P	771.613	1.385	NA	NA	NA	NA	NA	NA	0.0133808	0.589335	0.0320361	0.00729501	FALSE	FALSE	FALSE-FALSE	NA	216	0.035207	0.292559	0.945899	0.374472	1.01418	0.0203175
202.1316/20.18	Similar to: Pipecolic acid; ΔMass: -73.0526 Da	C9H18N2O3	202.132	20.178	NA	NA	NA	NA	NA	NA	0.345628	1.50518	-0.827494	-0.140511	FALSE	FALSE	FALSE-FALSE	NA	217	-0.385991	0.387591	0.462911	0.240222	0.835417	-0.259432
578.7884/18.12	Similar to: (4R,9β,23E)-2-(β-D-Glucopyranosyloxy)-16,20-dihydroxy-9,10,14-trimethyl-1,11,22-trioxo-4,9-cyclo-9,10-secocholesta-2,5,23-trien-25-yl acetate; ΔMass: 139.5681 Da	NA	578.788	18.12	NA	NA	NA	NA	NA	NA	0.781343	1.3519	1.87067	0.392068	FALSE	FALSE	FALSE-FALSE	NA	218	0.899732	0.293333	0.0958228	0.0919931	1.43388	0.51992
204.0744/19.91	Similar to: L-Pyroglutamic acid; ΔMass: -75.0318 Da	C7H12N2O5	204.074	19.906	NA	NA	NA	NA	NA	NA	0.805512	1.12746	-1.92854	-0.311603	FALSE	FALSE	FALSE-FALSE	NA	219	-0.810106	0.391635	0.130886	0.111796	0.68408	-0.547763
159.0721/19.53	Similar to: Tetrakis(2-hydroxypropyl)ethylenediamine; ΔMass: 133.1641 Da	NA	159.072	19.527	NA	NA	NA	NA	NA	NA	0.505471	0.646081	-1.21019	-0.259879	FALSE	FALSE	FALSE-FALSE	NA	220	-0.616056	0.298496	0.243418	0.164715	0.77961	-0.359175
97.052/1.73	Similar to: Piracetam; ΔMass: 45.0223 Da	NA	97.052	1.726	NA	NA	NA	NA	NA	NA	0.439499	1.18749	1.05224	0.193447	FALSE	FALSE	FALSE-FALSE	NA	221	0.4207	0.356794	0.423519	0.232339	1.20564	0.269804
169.0349/19.17	Similar to: 3-Methylhistidine; ΔMass: 0.0502 Da	C3H3N7O2	169.035	19.169	NA	NA	NA	NA	NA	NA	0.35587	0.912317	-0.852016	-0.217983	FALSE	FALSE	FALSE-FALSE	NA	222	-0.402631	0.255336	0.443316	0.2343	0.860135	-0.217365
101.0479/16.66	Similar to: Methyl 2-(2-methoxy-2-oxoethyl)aminoacetate; ΔMass: 60.0209 Da	C4H7NO2	101.048	16.656	NA	NA	NA	NA	NA	NA	1.08785	0.994197	2.6045	0.500276	FALSE	TRUE	FALSE-TRUE	NA	223	1.23356	0.302051	0.0234684	0.0343321	1.65128	0.723581
521.347/1.05	Similar to: PPG n9; ΔMass: 19.0403 Da	C25H54N3O2P3	521.347	1.051	NA	NA	NA	NA	NA	NA	0.404138	1.21395	0.967578	0.209966	FALSE	FALSE	FALSE-FALSE	NA	224	0.527257	0.298372	0.315468	0.195394	1.23742	0.307337
187.0478/19.9	Similar to: Kanosamine; ΔMass: -7.9685 Da	C7H9NO5	187.048	19.904	NA	NA	NA	NA	NA	NA	0.774442	1.10751	-1.85415	-0.299551	FALSE	FALSE	FALSE-FALSE	NA	225	-0.775095	0.393378	0.146557	0.118852	0.694747	-0.525441
117.079/19.26	5-Aminovaleric acid	C5H11NO2	117.079	19.259	NA	NA	251	C00431	83.3	96.3	1.29155	1.12279	-3.09221	-0.403887	FALSE	FALSE	FALSE-FALSE	NA	226	-1.16078	0.466856	0.0327595	0.0447378	0.546316	-0.872191
100.0527/19.26	5-Aminovaleric acid	C5H11NO2	100.053	19.261	NA	NA	251	C00431	83.3	96.3	1.22222	1.17209	-2.92621	-0.379039	FALSE	FALSE	FALSE-FALSE	NA	227	-1.08097	0.476436	0.0474684	0.0576981	0.56543	-0.822579
338.1334/2.38	Similar to: Creatinine; ΔMass: -225.0744 Da	C13H18N6O5	338.133	2.375	NA	NA	NA	NA	NA	NA	0.0936206	0.162847	0.224144	0.0712382	FALSE	FALSE	FALSE-FALSE	NA	228	0.136297	0.209039	0.798608	0.342655	1.04773	0.0672717
210.1365/1.04	Similar to: Levetiracetam; ΔMass: -40.0310 Da	C11H18N2O2	210.137	1.042	NA	NA	NA	NA	NA	NA	0.535656	0.798933	1.28245	0.424315	FALSE	FALSE	FALSE-FALSE	NA	229	0.781196	0.182126	0.143595	0.118586	1.28748	0.364548
120.0421/19.65	2-Aminoadipic acid	C6H11NO4	120.042	19.65	NA	NA	320	C00956	92.9	92.7	0.878641	0.0939461	-2.10362	-0.742494	FALSE	TRUE	FALSE-TRUE	NA	230	-1.4604	0.125395	0.00911392	0.0214453	0.660371	-0.598652
229.0883/14.33	L-Ergothioneine	C9H15N3O2S	229.088	14.331	NA	NA	907	NA	89.6	96.8	1.83503	1.32646	-4.39338	-0.655559	FALSE	TRUE	FALSE-TRUE	NA	231	-1.95277	0.341221	0.000759494	0.00507228	0.428705	-1.22194
60.0211/19.64	2-Aminoadipic acid	C6H11NO4	60.0211	19.642	NA	NA	320	C00956	92.9	92.7	0.907174	0.101657	-2.17194	-0.734708	FALSE	TRUE	FALSE-TRUE	NA	232	-1.48131	0.132605	0.00812658	0.0199993	0.651618	-0.617901
110.0731/0.94	Norephedrine	C9H13NO	110.073	0.939	NA	NA	2479	NA	68.6	NA	1.18414	0.54106	-2.83504	-0.639325	FALSE	TRUE	FALSE-TRUE	NA	233	-1.53923	0.229242	0.00594937	0.0179187	0.578019	-0.790811
169.1101/0.98	Norephedrine	C9H13NO	169.11	0.975	NA	NA	2479	NA	68.6	NA	0.922095	0.556398	-2.20766	-0.5059	FALSE	FALSE	FALSE-FALSE	NA	234	-1.17798	0.25002	0.0300759	0.0423837	0.646318	-0.629683
97.0519/1.25	Similar to: Piracetam; ΔMass: 45.0223 Da	NA	97.0519	1.245	NA	NA	NA	NA	NA	NA	0.709593	1.17931	1.69889	0.337675	FALSE	FALSE	FALSE-FALSE	NA	235	0.729352	0.318769	0.170684	0.130437	1.35662	0.440015
379.2452/1.62	Similar to: Arachidonoyl ethanolamide phosphate; ΔMass: 48.0036 Da	NA	379.245	1.617	NA	NA	NA	NA	NA	NA	1.33926	1.59804	3.20644	0.520193	FALSE	TRUE	FALSE-TRUE	NA	236	1.45452	0.348638	0.00946835	0.0214453	1.89336	0.920951
208.0945/3.75	7-Oxobenzdeanthracene	C17H10O	208.094	3.746	NA	NA	1315	NA	58.7	NA	0.568884	0.102746	-1.36201	-0.64642	FALSE	FALSE	FALSE-FALSE	NA	237	-1.00686	0.105541	0.0631646	0.0708206	0.76168	-0.392743
220.1055/8.54	Similar to: Isoxanthopterin; ΔMass: -41.0612 Da	C8H16N2O5	220.106	8.539	NA	NA	NA	NA	NA	NA	0.474894	0.276001	-1.13698	-0.375155	FALSE	FALSE	FALSE-FALSE	NA	238	-0.680694	0.187209	0.199722	0.145395	0.800455	-0.321108
164.0698/21.51	Similar to: Methyl 2-(2-methoxy-2-oxoethyl)aminoacetate; ΔMass: -3.0010 Da	NA	164.07	21.513	NA	NA	NA	NA	NA	NA	1.22619	2.23968	-2.93573	-0.32475	FALSE	FALSE	FALSE-FALSE	NA	239	-0.994375	0.568192	0.0668101	0.0737774	0.555584	-0.847922
94.0774/1.05	Similar to: Levetiracetam; ΔMass: 76.0282 Da	NA	94.0774	1.049	NA	NA	NA	NA	NA	NA	0.495238	0.856894	1.18569	0.38425	FALSE	FALSE	FALSE-FALSE	NA	240	0.71188	0.189582	0.180709	0.136068	1.26357	0.337509
215.0556/19.69	Similar to: L-(+)-Citrulline; ΔMass: -39.9599 Da	C5H14NO6P	215.056	19.689	NA	NA	NA	NA	NA	NA	0.324257	1.44213	-0.776329	-0.129543	FALSE	FALSE	FALSE-FALSE	NA	241	-0.291045	0.39655	0.580278	0.281433	0.871623	-0.198224
149.0764/3.19	Similar to: Cytidine; ΔMass: 94.0091 Da	NA	149.076	3.19	NA	NA	NA	NA	NA	NA	1.122	0.767555	-2.68626	-0.46406	FALSE	FALSE	FALSE-FALSE	NA	242	-1.2704	0.337696	0.020481	0.0331157	0.578154	-0.790473
396.2711/1.68	Similar to: Arachidonoyl ethanolamide phosphate; ΔMass: 30.9777 Da	C16H32N10O2	396.271	1.681	NA	NA	NA	NA	NA	NA	1.49698	1.71639	3.58403	0.504494	FALSE	TRUE	FALSE-TRUE	NA	243	1.48991	0.406418	0.00787342	0.0199993	2.04124	1.02945
239.8981/19.66	Similar to: Iodocarb (IPBC); ΔMass: 41.0931 Da	C3H2N2O3P2S2	239.898	19.656	NA	NA	NA	NA	NA	NA	0.354159	0.607388	-0.84792	-0.246576	FALSE	FALSE	FALSE-FALSE	NA	244	-0.474318	0.222011	0.366759	0.21179	0.846593	-0.24026
149.1052/9.85	Similar to: L-(-)-Methionine; ΔMass: -0.0541 Da	C6H15NO3	149.105	9.851	NA	NA	NA	NA	NA	NA	0.389537	2.19777	-0.932621	-0.0920453	FALSE	FALSE	FALSE-FALSE	NA	245	-0.271329	0.672311	0.606228	0.285644	0.835309	-0.259618
143.0581/19.65	Similar to: Piracetam; ΔMass: -0.9839 Da	C6H9NO3	143.058	19.647	NA	NA	NA	NA	NA	NA	0.929531	0.294706	-2.22546	-0.596543	FALSE	FALSE	FALSE-FALSE	NA	246	-1.25267	0.202702	0.0218228	0.033521	0.655042	-0.61034
282.0548/15.62	Similar to: PEG n5; ΔMass: -43.9132 Da	C5H10N6O8	282.055	15.617	NA	NA	NA	NA	NA	NA	1.24744	0.479108	-2.9866	-0.590609	FALSE	TRUE	FALSE-TRUE	NA	247	-1.52478	0.271316	0.00637975	0.0179854	0.555731	-0.847541
134.0731/0.86	Norephedrine	C9H13NO	134.073	0.863	NA	NA	2479	NA	68.6	NA	1.6393	0.69206	-3.92478	-0.737947	TRUE	TRUE	TRUE-TRUE	NA	248	-2.09088	0.241562	0.000405063	0.00327473	0.46652	-1.09999
151.0997/0.87	Norephedrine	C9H13NO	151.1	0.873	NA	NA	2479	NA	68.6	NA	1.59048	0.654583	-3.80789	-0.743756	TRUE	TRUE	TRUE-TRUE	NA	249	-2.07978	0.229784	0.000405063	0.00327473	0.476433	-1.06966
119.0736/0.9	Cathine	C9H13NO	119.074	0.903	NA	NA	3111	C08300	64.6	NA	1.71603	0.725893	-4.10848	-0.742061	TRUE	TRUE	TRUE-TRUE	NA	250	-2.15353	0.249956	0.00035443	0.0032025	0.450305	-1.15103
187.0277/18.48	Similar to: L-Cysteic acid; ΔMass: -18.0232 Da	C3H5N7OS	187.028	18.478	NA	NA	NA	NA	NA	NA	1.82058	1.69269	4.35879	0.584625	FALSE	TRUE	FALSE-TRUE	NA	251	1.7374	0.407885	0.00225316	0.00999963	2.30218	1.203
647.9123/19.96	Similar to: A-796260; ΔMass: -293.6816 Da	C21H5N4O17PS	647.912	19.961	NA	NA	NA	NA	NA	NA	1.36451	0.947262	3.26687	0.649411	FALSE	TRUE	FALSE-TRUE	NA	252	1.73688	0.252866	0.00225316	0.00999963	1.90975	0.933385
562.3721/1.07	Similar to: 6-Hydroxy-1-(hydroxymethyl)-1,4a-dimethyl-5-(2-oxo-2-pyrrolidin-1-ylethyl)-2,3,4,5,6,7,8,8a-octahydronaphthalen-2-yl N-3-(trifluoromethyl)phenylcarbamate; ΔMass: -36.1066 Da	C31H46N8O2	562.372	1.066	NA	NA	NA	NA	NA	NA	0.245485	1.30432	0.587735	0.127372	FALSE	FALSE	FALSE-FALSE	NA	253	0.305046	0.304513	0.56238	0.27866	1.13264	0.179684
221.0896/5.35	Similar to: 2-Chloro-3,4-dimethoxybenzamide; ΔMass: -6.0547 Da	C8H15NO6	221.09	5.353	NA	NA	NA	NA	NA	NA	0.641191	1.13082	1.53512	0.324912	FALSE	FALSE	FALSE-FALSE	NA	254	0.80159	0.295136	0.134506	0.112287	1.37998	0.464652
807.6136/1.32	Similar to: DL-Dipalmitoylphosphatidylcholine; ΔMass: -74.0515 Da	NA	807.614	1.316	NA	NA	NA	NA	NA	NA	0.512924	0.174586	1.22803	0.314405	FALSE	FALSE	FALSE-FALSE	NA	255	0.777509	0.241713	0.145392	0.118852	1.32791	0.409157
290.1818/1.68	Similar to: Arachidonoyl ethanolamide phosphate; ΔMass: 137.0670 Da	NA	290.182	1.68	NA	NA	NA	NA	NA	NA	0.885072	1.54892	2.11902	0.370759	FALSE	FALSE	FALSE-FALSE	NA	256	0.908056	0.355326	0.0932152	0.0917843	1.49591	0.581023
194.1286/2.28	Similar to: PEG n5; ΔMass: 44.0130 Da	NA	194.129	2.277	NA	NA	NA	NA	NA	NA	0.386253	1.44446	-0.924759	-0.167808	FALSE	FALSE	FALSE-FALSE	NA	257	-0.412711	0.361753	0.431924	0.2343	0.831203	-0.266727
230.0764/3.78	7-Oxobenzdeanthracene	C17H10O	230.076	3.783	NA	NA	1315	NA	58.7	NA	0.84913	0.103537	-2.03297	-0.690254	FALSE	TRUE	FALSE-TRUE	NA	258	-1.35838	0.141178	0.0146582	0.0292413	0.669767	-0.578269
507.3681/2.88	Similar to: Choline; ΔMass: -404.2684 Da	C28H49N3O5	507.368	2.881	NA	NA	NA	NA	NA	NA	0.172808	1.36018	0.413732	0.0775916	FALSE	FALSE	FALSE-FALSE	NA	259	0.24806	0.353311	0.637595	0.294108	1.11591	0.158222
577.953/18.18	Similar to: (4R,9β,23E)-2-(β-D-Glucopyranosyloxy)-16,20-dihydroxy-9,10,14-trimethyl-1,11,22-trioxo-4,9-cyclo-9,10-secocholesta-2,5,23-trien-25-yl acetate; ΔMass: 140.4034 Da	NA	577.953	18.18	NA	NA	NA	NA	NA	NA	1.94584	0.990524	4.65868	0.642036	FALSE	TRUE	FALSE-TRUE	NA	260	1.90116	0.380644	0.000962025	0.00591089	2.4026	1.2646
237.9058/14.96	Similar to: PEG n5; ΔMass: 0.2358 Da	NA	237.906	14.963	NA	NA	NA	NA	NA	NA	0.0553811	0.52459	0.132592	0.0388844	FALSE	FALSE	FALSE-FALSE	NA	261	0.0572096	0.227091	0.913367	0.367273	1.0205	0.0292695
97.0498/1.54	Similar to: Piracetam; ΔMass: 45.0244 Da	NA	97.0498	1.542	NA	NA	NA	NA	NA	NA	0.710536	1.26819	1.70115	0.264709	FALSE	FALSE	FALSE-FALSE	NA	262	0.641064	0.414937	0.22638	0.15951	1.36453	0.448402
194.0802/8.49	Similar to: PEG n5; ΔMass: 44.0615 Da	C8H10N4O2	194.08	8.489	NA	NA	NA	NA	NA	NA	1.93534	1.6001	-4.63354	-0.47271	FALSE	TRUE	FALSE-TRUE	NA	263	-1.45209	0.58189	0.00949367	0.0214453	0.41809	-1.25811
203.0226/11.47	Similar to: Acetyl-L-carnitine; ΔMass: 0.0931 Da	C3H11ClN3O3P	203.023	11.466	NA	NA	NA	NA	NA	NA	1.0728	0.818774	-2.56847	-0.498642	FALSE	TRUE	FALSE-TRUE	NA	264	-1.31545	0.292815	0.0170633	0.0313414	0.590716	-0.759463
155.0944/19.23	Similar to: L-Histidine; ΔMass: -0.0249 Da	C8H13NO2	155.094	19.227	NA	NA	NA	NA	NA	NA	0.776199	0.766344	1.85836	0.336499	FALSE	FALSE	FALSE-FALSE	NA	265	0.888534	0.343641	0.0996203	0.0927407	1.47238	0.558149
536.8433/18.72	Similar to: (4R,9β,23E)-2-(β-D-Glucopyranosyloxy)-16,20-dihydroxy-9,10,14-trimethyl-1,11,22-trioxo-4,9-cyclo-9,10-secocholesta-2,5,23-trien-25-yl acetate; ΔMass: 181.5132 Da	NA	536.843	18.719	NA	NA	NA	NA	NA	NA	1.26453	1.62787	3.02752	0.477213	FALSE	TRUE	FALSE-TRUE	NA	266	1.26955	0.373964	0.020481	0.0331157	1.78508	0.835986
123.0683/19.17	Similar to: L-Histidine; ΔMass: 32.0012 Da	C7H9NO	123.068	19.17	NA	NA	NA	NA	NA	NA	0.871902	0.842126	2.08749	0.346221	FALSE	FALSE	FALSE-FALSE	NA	267	0.954871	0.373435	0.0783797	0.0813483	1.54571	0.628269
279.1314/19.72	Similar to: Iodocarb (IPBC); ΔMass: 1.8599 Da	C11H21NO7	279.131	19.724	NA	NA	NA	NA	NA	NA	0.152205	1.15869	-0.364406	-0.0592662	FALSE	FALSE	FALSE-FALSE	NA	268	-0.0747013	0.40949	0.887797	0.361355	0.964702	-0.051844
239.1389/19.71	Similar to: Iodocarb (IPBC); ΔMass: 41.8524 Da	C8H22N3O3P	239.139	19.712	NA	NA	NA	NA	NA	NA	0.171749	1.155	-0.411198	-0.0657205	FALSE	FALSE	FALSE-FALSE	NA	269	-0.0885183	0.416621	0.866177	0.359437	0.957892	-0.0620644
261.1208/19.72	Similar to: Iodocarb (IPBC); ΔMass: 19.8705 Da	C11H19NO6	261.121	19.721	NA	NA	NA	NA	NA	NA	0.16272	1.16508	-0.389581	-0.0623296	FALSE	FALSE	FALSE-FALSE	NA	270	-0.0819047	0.416229	0.876051	0.36016	0.960998	-0.0573953
146.1135/19.08	Similar to: L-Glutamine; ΔMass: -0.0444 Da	C8H18S	146.114	19.084	NA	NA	NA	NA	NA	NA	0.231295	0.371384	0.553762	0.216327	FALSE	FALSE	FALSE-FALSE	NA	271	0.335325	0.166785	0.524152	0.265782	1.1106	0.151336
113.0263/2.33	Similar to: Creatinine; ΔMass: 0.0326 Da	C8H3N	113.026	2.332	NA	NA	NA	NA	NA	NA	0.663614	0.779319	1.58881	0.329087	FALSE	FALSE	FALSE-FALSE	NA	272	0.755986	0.304096	0.156506	0.123283	1.36131	0.444991
319.869/15.13	Similar to: (3S)-3-(5-Phenyl-1,3,4-oxadiazol-2-yl)-1-pyrrolidinyl(2-pyridinyl)methanone; ΔMass: 0.2583 Da	C3H4ClN4O2P3S2	319.869	15.127	NA	NA	NA	NA	NA	NA	0.213091	0.70559	-0.510179	-0.146712	FALSE	FALSE	FALSE-FALSE	NA	273	-0.255544	0.229615	0.627215	0.291068	0.912954	-0.131386
304.2146/1.25	Similar to: 3,4-Methylenedioxy U-47700; ΔMass: -0.0359 Da	C18H28N2O2	304.215	1.252	NA	NA	NA	NA	NA	NA	0.616833	0.9509	1.47681	0.364894	FALSE	FALSE	FALSE-FALSE	NA	274	0.809668	0.249648	0.131013	0.111796	1.34957	0.432504
1073.6877/18.76	Similar to: (4R,9β,23E)-2-(β-D-Glucopyranosyloxy)-16,20-dihydroxy-9,10,14-trimethyl-1,11,22-trioxo-4,9-cyclo-9,10-secocholesta-2,5,23-trien-25-yl acetate; ΔMass: -355.3312 Da	C52H102N9O6P3S	1073.69	18.759	NA	NA	NA	NA	NA	NA	1.16318	1.38932	2.78487	0.490762	FALSE	TRUE	FALSE-TRUE	NA	275	1.26764	0.330436	0.0207848	0.0332569	1.7166	0.779551
90.0513/16.31	Similar to: Creatine; ΔMass: 41.0182 Da	NA	90.0513	16.306	NA	NA	NA	NA	NA	NA	0.251665	0.657052	0.602531	0.185827	FALSE	FALSE	FALSE-FALSE	NA	276	0.36167	0.211853	0.492051	0.251939	1.13251	0.179526
299.282/1.35	Similar to: PEG n6; ΔMass: -17.1141 Da	C18H37NO2	299.282	1.35	NA	NA	NA	NA	NA	NA	0.673833	1.80375	-1.61328	-0.227194	FALSE	FALSE	FALSE-FALSE	NA	277	-0.60294	0.4611	0.25281	0.167384	0.732262	-0.449568
281.1816/1.03	Similar to: Oleamide; ΔMass: 0.0902 Da	NA	281.182	1.026	NA	NA	NA	NA	NA	NA	0.851313	1.3624	2.0382	0.392223	FALSE	FALSE	FALSE-FALSE	NA	278	0.900361	0.321466	0.0956709	0.0919931	1.45964	0.545613
509.3839/2.86	Similar to: Choline; ΔMass: -406.2842 Da	C22H52N7O4P	509.384	2.856	NA	NA	NA	NA	NA	NA	0.0803359	0.876144	-0.192338	-0.0440537	FALSE	FALSE	FALSE-FALSE	NA	279	-0.0334912	0.290863	0.948582	0.374569	0.986731	-0.0192705
104.0297/16.59	Tetramethylene sulfoxide	C4H8OS	104.03	16.589	NA	NA	1765	NA	66.5	90.4	0.333999	1.51177	0.799654	0.0779241	FALSE	FALSE	FALSE-FALSE	NA	280	0.192007	0.682333	0.718582	0.318093	1.13732	0.185644
102.0316/19.65	Similar to: Piracetam; ΔMass: 40.0426 Da	C4H6O3	102.032	19.648	NA	NA	NA	NA	NA	NA	0.589373	0.205635	-1.41106	-0.611474	FALSE	FALSE	FALSE-FALSE	NA	281	-0.948872	0.12371	0.0803544	0.0817924	0.764525	-0.387365
177.0635/19.62	Similar to: Tetrakis(2-hydroxypropyl)ethylenediamine; ΔMass: 115.1727 Da	C6H11NO5	177.063	19.624	NA	NA	NA	NA	NA	NA	0.258428	1.06831	-0.618724	-0.109203	FALSE	FALSE	FALSE-FALSE	NA	282	-0.279716	0.37499	0.594759	0.284386	0.879968	-0.184478
153.1377/1.01	Similar to: Piracetam; ΔMass: -11.0634 Da	NA	153.138	1.006	NA	NA	NA	NA	NA	NA	0.458302	0.451321	-1.09726	-0.429199	FALSE	FALSE	FALSE-FALSE	NA	283	-0.656005	0.156116	0.216076	0.155095	0.818433	-0.289064
241.0265/20.45	Similar to: 1,3-Phenylenediamine; ΔMass: -132.9577 Da	C6H11NO7S	241.026	20.455	NA	NA	NA	NA	NA	NA	1.48262	1.47297	3.54965	0.564901	FALSE	TRUE	FALSE-TRUE	NA	284	1.62576	0.342783	0.004	0.0135261	2.02772	1.01986
589.4087/0.87	Similar to: PEG n6; ΔMass: -307.2408 Da	NA	589.409	0.869	NA	NA	NA	NA	NA	NA	0.0930707	0.908479	0.222828	0.0599808	FALSE	FALSE	FALSE-FALSE	NA	285	0.111502	0.247128	0.83319	0.351596	1.04195	0.0592808
335.0796/19.6	Melicopidine	C17H15NO5	335.08	19.597	NA	NA	3443	NA	65.8	NA	0.578129	1.42839	1.38414	0.243919	FALSE	FALSE	FALSE-FALSE	NA	286	0.609145	0.366357	0.248025	0.166367	1.3163	0.396483
135.0543/2.02	Similar to: Benzothiazole; ΔMass: -0.0400 Da	C5H5N5	135.054	2.021	NA	NA	NA	NA	NA	NA	1.51493	0.345551	3.62701	0.795476	TRUE	TRUE	TRUE-TRUE	NA	287	2.28289	0.175853	0.000126582	0.00149567	2.07196	1.051
529.3305/18.9	Similar to: (2S)-N-(2S)-1-Amino-3-cyclohexyl-1-oxo-2-propanyl-1-(cyclohexylcarbonyl)-4-4-(dimethylamino)benzoyl-2-piperazinecarboxamide; ΔMass: 10.0166 Da	NA	529.331	18.901	NA	NA	NA	NA	NA	NA	1.2194	1.4865	2.91946	0.518166	FALSE	TRUE	FALSE-TRUE	NA	288	1.35306	0.321769	0.0148608	0.0292653	1.76584	0.820358
648.4123/19.87	Similar to: Pyridoxamine; ΔMass: -480.3224 Da	NA	648.412	19.868	NA	NA	NA	NA	NA	NA	1.55396	1.37437	3.72045	0.611494	FALSE	TRUE	FALSE-TRUE	NA	289	1.7338	0.321068	0.00227848	0.00999963	2.0705	1.04998
282.2559/0.86	Similar to: Oxymatrine; ΔMass: -18.0721 Da	NA	282.256	0.859	NA	NA	NA	NA	NA	NA	1.28071	1.84187	-3.06625	-0.376054	FALSE	FALSE	FALSE-FALSE	NA	290	-1.06359	0.505849	0.0508354	0.0600661	0.558399	-0.840632
157.0737/3.56	Similar to: 2,2,6,6-Tetramethyl-1-piperidinol (TEMPO); ΔMass: 0.0729 Da	C7H11NO3	157.074	3.558	NA	NA	NA	NA	NA	NA	0.257682	0.479483	0.616936	0.156475	FALSE	FALSE	FALSE-FALSE	NA	291	0.305153	0.259763	0.562354	0.27866	1.12201	0.166091
118.0761/10.18	Similar to: Betaine; ΔMass: -0.9971 Da	NA	118.076	10.182	NA	NA	NA	NA	NA	NA	0.242724	0.770005	0.581124	0.124386	FALSE	FALSE	FALSE-FALSE	NA	292	0.305374	0.308344	0.561949	0.27866	1.13371	0.181047
255.0896/9.97	Similar to: Pirimicarb; ΔMass: -16.9466 Da	C7H17N3O5S	255.09	9.97	NA	NA	NA	NA	NA	NA	0.103295	0.64561	0.247308	0.070654	FALSE	FALSE	FALSE-FALSE	NA	293	0.140904	0.232583	0.791544	0.340576	1.0518	0.0728629
519.8165/18.68	Similar to: (4R,9β,23E)-2-(β-D-Glucopyranosyloxy)-16,20-dihydroxy-9,10,14-trimethyl-1,11,22-trioxo-4,9-cyclo-9,10-secocholesta-2,5,23-trien-25-yl acetate; ΔMass: 198.5400 Da	NA	519.816	18.684	NA	NA	NA	NA	NA	NA	1.12315	1.40545	2.68901	0.496394	FALSE	TRUE	FALSE-TRUE	NA	294	1.25987	0.314117	0.0213671	0.0333882	1.68671	0.754212
140.12/0.82	Similar to: O-7460; ΔMass: 338.2023 Da	C9H16O	140.12	0.824	NA	NA	NA	NA	NA	NA	2.84893	1.35113	6.82085	0.793186	TRUE	TRUE	TRUE-TRUE	NA	295	3.03604	0.349704	0	0	3.79882	1.92555
175.1206/19.2	Similar to: L-(+)-Citrulline; ΔMass: -0.0249 Da	C8H17NO3	175.121	19.2	NA	NA	NA	NA	NA	NA	2.22468	0.512605	-5.32629	-0.819457	TRUE	TRUE	TRUE-TRUE	NA	296	-2.71376	0.258583	2.53165e-05	0.000648124	0.360015	-1.47387
304.2457/0.79	Similar to: Methyl 3-(isopropylcarbamoyl)amino-1-(1-methyl-1H-pyrrol-2-yl)carbonylprolylprolinate; ΔMass: 128.9868 Da	NA	304.246	0.79	NA	NA	NA	NA	NA	NA	0.0568243	0.136983	0.136048	0.0473795	FALSE	FALSE	FALSE-FALSE	NA	297	0.11669	0.190872	0.826076	0.350383	1.0392	0.0554745
97.9751/1.44	Similar to: Myristyl sulfate; ΔMass: 196.2114 Da	NA	97.9751	1.444	NA	NA	NA	NA	NA	NA	1.0274	0.546664	2.45977	0.539485	FALSE	TRUE	FALSE-TRUE	NA	298	1.18394	0.26263	0.0293165	0.041696	1.56678	0.647799
614.7556/0.86	Similar to: PEG n6; ΔMass: -332.5878 Da	NA	614.756	0.858	NA	NA	NA	NA	NA	NA	0.541334	0.929537	1.29605	0.335622	FALSE	FALSE	FALSE-FALSE	NA	299	0.703399	0.24203	0.186051	0.139407	1.29269	0.37038
368.3438/0.72	Similar to: Ursolic acid; ΔMass: 88.0165 Da	C27H44	368.344	0.716	NA	NA	NA	NA	NA	NA	0.134084	1.03996	-0.32102	-0.0582252	FALSE	FALSE	FALSE-FALSE	NA	300	-0.0926937	0.367074	0.859519	0.359437	0.958999	-0.0603993
108.0213/8.01	Similar to: Taurine; ΔMass: 16.9934 Da	C6H4O2	108.021	8.013	NA	NA	NA	NA	NA	NA	0.43808	0.687896	1.04884	0.287506	FALSE	FALSE	FALSE-FALSE	NA	301	0.624061	0.230936	0.238025	0.163656	1.24979	0.321681
1843.2786/0.85	Similar to: PEG n6; ΔMass: -1561.1108 Da	NA	1843.28	0.854	NA	NA	NA	NA	NA	NA	0.962636	0.718417	2.30472	0.564362	FALSE	TRUE	FALSE-TRUE	NA	302	1.29889	0.223301	0.0183291	0.0319976	1.57966	0.659613
131.0524/16.7	Similar to: Creatine; ΔMass: 0.0171 Da	NA	131.052	16.7	NA	NA	NA	NA	NA	NA	0.427747	1.41232	-1.0241	-0.142638	FALSE	FALSE	FALSE-FALSE	NA	303	-0.432765	0.472105	0.410557	0.228492	0.796947	-0.327444
222.1002/1.23	Similar to: Neostigmine; ΔMass: 0.0366 Da	C11H14N2O3	222.1	1.233	NA	NA	NA	NA	NA	NA	2.12221	1.55785	-5.08094	-0.67715	FALSE	TRUE	FALSE-TRUE	NA	304	-2.1562	0.372208	0.00035443	0.0032025	0.374736	-1.41605
141.019/21.43	Similar to: Guvacoline; ΔMass: 0.0600 Da	C2H8NO4P	141.019	21.433	NA	NA	NA	NA	NA	NA	0.144079	0.944767	-0.34495	-0.062327	FALSE	FALSE	FALSE-FALSE	NA	305	-0.129634	0.368215	0.80838	0.345882	0.943034	-0.0846177
161.1048/7.97	Similar to: 2-Aminoadipic acid; ΔMass: -0.0360 Da	C7H15NO3	161.105	7.975	NA	NA	NA	NA	NA	NA	0.881922	1.55699	-2.11148	-0.285053	FALSE	FALSE	FALSE-FALSE	NA	306	-0.80541	0.472169	0.132911	0.111796	0.655446	-0.609451
112.0638/19.54	Similar to: Indole-3-acetic acid; ΔMass: 62.9996 Da	C5H8N2O	112.064	19.54	NA	NA	NA	NA	NA	NA	0.0231315	0.0921663	-0.055381	-0.0162373	FALSE	FALSE	FALSE-FALSE	NA	307	-0.0233516	0.227233	0.964127	0.37876	0.991751	-0.0119504
238.1677/4.49	Similar to: PEG n5; ΔMass: -0.0261 Da	C13H22N2O2	238.168	4.494	NA	NA	NA	NA	NA	NA	1.07002	1.12291	2.56182	0.504527	FALSE	TRUE	FALSE-TRUE	NA	308	1.2237	0.294259	0.0244557	0.0351077	1.63384	0.708264
475.0623/16.64	Similar to: Piracetam; ΔMass: -332.9880 Da	C13H20N9O3P3S	475.062	16.639	NA	NA	NA	NA	NA	NA	0.565164	2.10195	-1.3531	-0.159968	FALSE	FALSE	FALSE-FALSE	NA	309	-0.52082	0.554097	0.321899	0.196374	0.738786	-0.436772
260.1027/5.55	Similar to: Dapoxetine; ΔMass: 45.0753 Da	NA	260.103	5.554	NA	NA	NA	NA	NA	NA	1.27899	1.05274	-3.06212	-0.544687	FALSE	TRUE	FALSE-TRUE	NA	310	-1.36078	0.320402	0.0144557	0.0292168	0.565196	-0.823176
212.1604/0.99	Similar to: PEG n5; ΔMass: 25.9812 Da	NA	212.16	0.988	NA	NA	NA	NA	NA	NA	0.637357	0.977639	1.52595	0.422483	FALSE	FALSE	FALSE-FALSE	NA	311	0.874449	0.217291	0.104532	0.0961475	1.35549	0.438814
615.0902/0.85	Similar to: PEG n6; ΔMass: -332.9223 Da	NA	615.09	0.854	NA	NA	NA	NA	NA	NA	0.0568474	0.824604	0.136103	0.0314103	FALSE	FALSE	FALSE-FALSE	NA	312	0.0659694	0.288567	0.900582	0.364038	1.02655	0.0378067
232.9483/3.56	Similar to: Pirimicarb; ΔMass: 5.1947 Da	C2H3NO10S	232.948	3.557	NA	NA	NA	NA	NA	NA	3.0899	1.23634	7.39776	0.779287	TRUE	TRUE	TRUE-TRUE	NA	313	2.98463	0.405494	0	0	4.1683	2.05946
1756.2259/0.84	Similar to: PEG n6; ΔMass: -1474.0581 Da	C90H185ClN3O18P3S	1756.23	0.843	NA	NA	NA	NA	NA	NA	0.974957	1.08095	2.33422	0.479121	FALSE	TRUE	FALSE-TRUE	NA	314	1.1649	0.284527	0.0322532	0.0447378	1.58325	0.662892
589.402/0.91	Similar to: PEG n6; ΔMass: -307.2341 Da	NA	589.402	0.91	NA	NA	NA	NA	NA	NA	0.634505	0.790734	1.51912	0.365434	FALSE	FALSE	FALSE-FALSE	NA	315	0.775507	0.258573	0.146329	0.118852	1.33902	0.421178
159.0661/19.47	Similar to: Tetrakis(2-hydroxypropyl)ethylenediamine; ΔMass: 133.1701 Da	NA	159.066	19.47	NA	NA	NA	NA	NA	NA	0.34985	0.378588	-0.837603	-0.215687	FALSE	FALSE	FALSE-FALSE	NA	316	-0.462994	0.252033	0.379165	0.21571	0.841815	-0.248424
615.7641/0.84	Similar to: PEG n6; ΔMass: -333.5962 Da	NA	615.764	0.842	NA	NA	NA	NA	NA	NA	0.131055	0.659117	0.313769	0.0580069	FALSE	FALSE	FALSE-FALSE	NA	317	0.188849	0.359262	0.722962	0.319112	1.08793	0.121579
1845.2689/0.82	Similar to: PEG n6; ΔMass: -1563.1011 Da	NA	1845.27	0.825	NA	NA	NA	NA	NA	NA	0.994893	1.60072	2.38195	0.365448	FALSE	FALSE	FALSE-FALSE	NA	318	0.988707	0.403585	0.0686835	0.0737774	1.60252	0.680342
1843.2947/0.84	Similar to: PEG n6; ΔMass: -1561.1268 Da	NA	1843.29	0.84	NA	NA	NA	NA	NA	NA	0.317861	1.04631	0.761016	0.195189	FALSE	FALSE	FALSE-FALSE	NA	319	0.389848	0.254999	0.457797	0.238373	1.15696	0.210333
205.0405/2.35	Similar to: N-Acetyl-DL-tryptophan; ΔMass: 41.0600 Da	C9H8N3OP	205.04	2.35	NA	NA	NA	NA	NA	NA	0.363827	1.82539	-0.871067	-0.126553	FALSE	FALSE	FALSE-FALSE	NA	320	-0.423874	0.45265	0.420076	0.231276	0.805262	-0.31247
369.0659/20.75	Similar to: Bis(2-ethylhexyl) phthalate; ΔMass: 21.2111 Da	C7H17N9O3P2S	369.066	20.755	NA	NA	NA	NA	NA	NA	0.614612	0.688316	1.47149	0.301282	FALSE	FALSE	FALSE-FALSE	NA	321	0.760566	0.307618	0.154228	0.122115	1.36639	0.450365
208.1105/2.29	Similar to: 1,5-Dimethyl-2-phenyl-4-(1,4-thiazinan-4-ylmethyl)-2,3-dihydro-1H-pyrazol-3-one; ΔMass: 95.0301 Da	NA	208.11	2.286	NA	NA	NA	NA	NA	NA	0.717673	1.27109	-1.71824	-0.294537	FALSE	FALSE	FALSE-FALSE	NA	322	-0.824809	0.367441	0.124532	0.108686	0.688845	-0.537749
1712.1962/0.84	Similar to: PEG n6; ΔMass: -1430.0284 Da	NA	1712.2	0.838	NA	NA	NA	NA	NA	NA	0.896168	1.44363	2.14559	0.415733	FALSE	FALSE	FALSE-FALSE	NA	323	0.989857	0.314213	0.0683544	0.0737774	1.50803	0.592667
97.685/1.68	Similar to: Piracetam; ΔMass: 44.3892 Da	NA	97.685	1.68	NA	NA	NA	NA	NA	NA	1.11338	1.42196	2.66564	0.486558	FALSE	TRUE	FALSE-TRUE	NA	324	1.23037	0.320147	0.0237975	0.0344851	1.67478	0.743973
255.2198/0.81	Similar to: PEG n5; ΔMass: -17.0781 Da	C15H29NO2	255.22	0.811	NA	NA	NA	NA	NA	NA	0.409505	0.966169	-0.980427	-0.113043	FALSE	FALSE	FALSE-FALSE	NA	325	-0.329431	0.574012	0.53162	0.267737	0.821977	-0.28283
153.0772/19.59	Similar to: L-(+)-Citrulline; ΔMass: 22.0185 Da	NA	153.077	19.59	NA	NA	NA	NA	NA	NA	1.36033	0.523218	-3.25687	-0.729313	TRUE	TRUE	TRUE-TRUE	NA	326	-1.84397	0.20707	0.00141772	0.00777749	0.533481	-0.906491
175.0592/19.59	Similar to: L-(+)-Citrulline; ΔMass: 0.0365 Da	C5H9N3O4	175.059	19.585	NA	NA	NA	NA	NA	NA	1.00239	0.664263	-2.3999	-0.52644	FALSE	FALSE	FALSE-FALSE	NA	327	-1.2338	0.259317	0.023443	0.0343321	0.628074	-0.670994
222.1099/3.55	Similar to: N-Acetyl-L-cysteine; ΔMass: -59.0796 Da	C9H18O6	222.11	3.546	NA	NA	NA	NA	NA	NA	0.740463	1.22382	1.7728	0.401135	FALSE	FALSE	FALSE-FALSE	NA	328	0.901739	0.269858	0.0951392	0.0919931	1.41413	0.499911
603.9188/0.85	Similar to: PEG n6; ΔMass: -321.7510 Da	NA	603.919	0.849	NA	NA	NA	NA	NA	NA	0.492055	0.613324	1.17807	0.338028	FALSE	FALSE	FALSE-FALSE	NA	329	0.64858	0.219074	0.221468	0.15693	1.25408	0.326625
519.3494/1.06	Similar to: Palmitoyl sphingomyelin; ΔMass: 183.2182 Da	C30H50NO4P	519.349	1.064	NA	NA	NA	NA	NA	NA	0.347271	1.10352	0.831427	0.191693	FALSE	FALSE	FALSE-FALSE	NA	330	0.458727	0.282409	0.383418	0.216855	1.19754	0.260069
1711.2138/0.83	Similar to: PEG n6; ΔMass: -1429.0459 Da	NA	1711.21	0.828	NA	NA	NA	NA	NA	NA	1.00811	1.40183	2.41359	0.453398	FALSE	TRUE	FALSE-TRUE	NA	331	1.12345	0.316917	0.0390886	0.0500352	1.59736	0.675692
614.924/0.88	Similar to: PEG n6; ΔMass: -332.7562 Da	NA	614.924	0.885	NA	NA	NA	NA	NA	NA	0.296046	1.0878	0.708787	0.148188	FALSE	FALSE	FALSE-FALSE	NA	332	0.298029	0.315882	0.571544	0.281386	1.13205	0.178939
1846.2782/0.85	Similar to: PEG n6; ΔMass: -1564.1103 Da	NA	1846.28	0.851	NA	NA	NA	NA	NA	NA	0.315287	1.35526	0.754853	0.142655	FALSE	FALSE	FALSE-FALSE	NA	333	0.314552	0.349412	0.550304	0.275341	1.14823	0.199407
113.0309/2.12	Similar to: Creatinine; ΔMass: 0.0281 Da	NA	113.031	2.124	NA	NA	NA	NA	NA	NA	0.498785	0.325298	-1.19418	-0.306969	FALSE	FALSE	FALSE-FALSE	NA	334	-0.697408	0.244193	0.189519	0.139957	0.774462	-0.368734
604.1664/0.87	Similar to: PEG n6; ΔMass: -321.9985 Da	C21H33N8O7PS2	604.166	0.869	NA	NA	NA	NA	NA	NA	0.5601	0.775604	1.34098	0.371747	FALSE	FALSE	FALSE-FALSE	NA	335	0.745653	0.223167	0.161595	0.125363	1.30005	0.378564
571.4013/0.85	Similar to: PEG n6; ΔMass: -289.2335 Da	NA	571.401	0.847	NA	NA	NA	NA	NA	NA	0.543442	1.01968	1.3011	0.271394	FALSE	FALSE	FALSE-FALSE	NA	336	0.678901	0.305168	0.200962	0.145608	1.31982	0.400344
162.0346/2.28	Hippuric acid	C9H9NO3	162.035	2.28	NA	NA	439	C01586	80.6	NA	0.0862161	0.592844	-0.206417	-0.0764638	FALSE	FALSE	FALSE-FALSE	NA	337	-0.17167	0.178885	0.747342	0.326124	0.94635	-0.0795541
212.1399/1.1	Similar to: PEG n5; ΔMass: 26.0018 Da	NA	212.14	1.1	NA	NA	NA	NA	NA	NA	0.140367	0.356178	-0.336064	-0.108784	FALSE	FALSE	FALSE-FALSE	NA	338	-0.2119	0.20438	0.68962	0.314331	0.930708	-0.103599
153.168/0.99	Similar to: Piracetam; ΔMass: -11.0937 Da	NA	153.168	0.994	NA	NA	NA	NA	NA	NA	0.180946	0.308122	0.433217	0.104983	FALSE	FALSE	FALSE-FALSE	NA	339	0.206974	0.273592	0.696304	0.314784	1.08336	0.115516
410.0419/3.52	Similar to: Piracetam; ΔMass: -267.9676 Da	C9H16N8O5P2S	410.042	3.522	NA	NA	NA	NA	NA	NA	1.67653	1.36312	4.0139	0.651236	FALSE	TRUE	FALSE-TRUE	NA	340	1.88649	0.313098	0.00103797	0.00613225	2.18467	1.12741
113.0927/2.31	Similar to: Creatinine; ΔMass: -0.0338 Da	NA	113.093	2.309	NA	NA	NA	NA	NA	NA	0.115409	0.652414	0.27631	0.0556107	FALSE	FALSE	FALSE-FALSE	NA	341	0.192912	0.329871	0.716987	0.318093	1.08562	0.118524
308.143/22.53	Similar to: 2-4-(3-Amino-2-hydroxypropoxy)phenylacetamide; ΔMass: -84.0269 Da	C12H26N2O3P2	308.143	22.53	NA	NA	NA	NA	NA	NA	0.86442	0.917848	-2.06957	-0.412658	FALSE	FALSE	FALSE-FALSE	NA	342	-0.991986	0.304459	0.0676962	0.0737774	0.666989	-0.584266
630.1016/0.85	Similar to: PEG n6; ΔMass: -347.9337 Da	NA	630.102	0.854	NA	NA	NA	NA	NA	NA	0.196865	0.842986	-0.471329	-0.146655	FALSE	FALSE	FALSE-FALSE	NA	343	-0.278918	0.211634	0.596152	0.284386	0.908533	-0.138389
165.0999/19.46	Similar to: L-Glutamic acid; ΔMass: -18.0467 Da	C6H15NO4	165.1	19.459	NA	NA	NA	NA	NA	NA	1.35571	0.885154	-3.24582	-0.592426	FALSE	TRUE	FALSE-TRUE	NA	344	-1.53557	0.298003	0.00610127	0.0179854	0.537928	-0.894516
147.0895/19.43	Similar to: L-Glutamic acid; ΔMass: -0.0364 Da	C6H13NO3	147.09	19.433	NA	NA	NA	NA	NA	NA	1.5279	0.926515	-3.65805	-0.604016	FALSE	TRUE	FALSE-TRUE	NA	345	-1.63855	0.327138	0.00372152	0.0135261	0.499223	-1.00224
149.0818/1.06	Similar to: Piracetam; ΔMass: -7.0075 Da	NA	149.082	1.059	NA	NA	NA	NA	NA	NA	0.169421	0.915475	0.405623	0.113091	FALSE	FALSE	FALSE-FALSE	NA	346	0.209524	0.237581	0.692886	0.314784	1.07878	0.109394
341.07/11.09	Similar to: 5-(5-acetyloxypentan-2-yl)-6-methyl-3-methylidene-2-oxo-3a,4,7,7a-tetrahydro-1-benzofuran-4-yl 3-methylpentanoate; ΔMass: 65.1656 Da	NA	341.07	11.092	NA	NA	NA	NA	NA	NA	0.897666	1.80769	-2.14917	-0.276672	FALSE	FALSE	FALSE-FALSE	NA	347	-0.806262	0.495861	0.132532	0.111796	0.646536	-0.629197
242.09/1.38	Similar to: Oxymatrine; ΔMass: 22.0938 Da	C4H15N6O4P	242.09	1.376	NA	NA	NA	NA	NA	NA	0.00353939	0.520196	-0.00847392	-0.00297472	FALSE	FALSE	FALSE-FALSE	NA	348	-0.047436	0.189726	0.927797	0.371713	0.984527	-0.0224967
131.0582/19.65	Similar to: Iodocarb (IPBC); ΔMass: 149.9331 Da	C5H9NO3	131.058	19.651	NA	NA	NA	NA	NA	NA	0.462481	0.357872	-1.10726	-0.441865	FALSE	FALSE	FALSE-FALSE	NA	349	-0.699905	0.150734	0.187949	0.139563	0.809644	-0.304641
156.1139/2.25	Similar to: PEG n5; ΔMass: 82.0277 Da	NA	156.114	2.252	NA	NA	NA	NA	NA	NA	0.846243	0.433321	2.02606	0.550935	FALSE	TRUE	FALSE-TRUE	NA	350	1.15956	0.20523	0.0329114	0.0447378	1.48237	0.567902
163.0009/21.36	Similar to: Methyl 2-(2-methoxy-2-oxoethyl)aminoacetate; ΔMass: -1.9321 Da	NA	163.001	21.361	NA	NA	NA	NA	NA	NA	0.0955564	0.752585	-0.228779	-0.0521881	FALSE	FALSE	FALSE-FALSE	NA	351	-0.0856331	0.291849	0.870481	0.359437	0.966367	-0.0493569
369.1434/3.58	Similar to: Piracetam; ΔMass: -227.0692 Da	C14H27NO8S	369.143	3.578	NA	NA	NA	NA	NA	NA	0.277893	0.564695	0.665326	0.226115	FALSE	FALSE	FALSE-FALSE	NA	352	0.393315	0.191027	0.454051	0.237227	1.13843	0.187042
109.0525/3.97	Similar to: 3-Aminophenol; ΔMass: 0.0002 Da	C6H7NO	109.053	3.969	NA	NA	NA	NA	NA	NA	0.0530728	0.340146	0.127066	0.0424596	FALSE	FALSE	FALSE-FALSE	NA	353	0.0803578	0.199183	0.878633	0.36016	1.02731	0.0388699
1754.2496/0.82	Similar to: PEG n6; ΔMass: -1472.0817 Da	NA	1754.25	0.825	NA	NA	NA	NA	NA	NA	0.467039	1.37807	1.11817	0.227714	FALSE	FALSE	FALSE-FALSE	NA	354	0.533143	0.318282	0.309823	0.193457	1.24953	0.321384
670.3956/19.98	Similar to: Pyridoxamine; ΔMass: -502.3057 Da	NA	670.396	19.983	NA	NA	NA	NA	NA	NA	1.11752	1.01415	2.67555	0.477151	FALSE	TRUE	FALSE-TRUE	NA	355	1.24525	0.327575	0.022557	0.0340075	1.6961	0.762221
150.0792/4.01	Similar to: 3-Acetamidophenol; ΔMass: 0.9841 Da	C8H10N2O	150.079	4.01	NA	NA	NA	NA	NA	NA	0.309606	0.150439	0.741251	0.270452	FALSE	FALSE	FALSE-FALSE	NA	356	0.48171	0.175001	0.359266	0.209035	1.16583	0.22136
570.8967/0.85	Similar to: PEG n6; ΔMass: -288.7288 Da	C15H12NO13P3S2	570.897	0.847	NA	NA	NA	NA	NA	NA	0.493303	0.608764	1.18105	0.337824	FALSE	FALSE	FALSE-FALSE	NA	357	0.621836	0.220846	0.239722	0.163656	1.24337	0.314259
122.07/1.99	Similar to: Oxymatrine; ΔMass: 142.1138 Da	NA	122.07	1.991	NA	NA	NA	NA	NA	NA	0.488982	0.346163	1.17071	0.276034	FALSE	FALSE	FALSE-FALSE	NA	358	0.624882	0.2705	0.237367	0.163656	1.27176	0.346826
282.096/1.97	Similar to: Piracetam; ΔMass: -140.0218 Da	C11H14N4O5	282.096	1.974	NA	NA	NA	NA	NA	NA	0.51913	0.361617	1.24289	0.327183	FALSE	FALSE	FALSE-FALSE	NA	359	0.721468	0.237054	0.174911	0.133007	1.29801	0.376304
194.069/2.31	Similar to: PEG n5; ΔMass: 44.0727 Da	C3H11N6O2P	194.069	2.306	NA	NA	NA	NA	NA	NA	0.987468	0.57255	2.36417	0.540255	FALSE	TRUE	FALSE-TRUE	NA	360	1.27043	0.244733	0.020481	0.0331157	1.59371	0.67239
343.9951/2.14	Similar to: PEG n6; ΔMass: -61.8273 Da	C7H15Cl3N2O7	343.995	2.137	NA	NA	NA	NA	NA	NA	0.162118	0.32356	-0.38814	-0.166617	FALSE	FALSE	FALSE-FALSE	NA	361	-0.279185	0.152525	0.595544	0.284386	0.918901	-0.122018
199.0694/9.98	Similar to: 2-Chloro-3,4-dimethoxybenzamide; ΔMass: 15.9655 Da	C5H13NO7	199.069	9.982	NA	NA	NA	NA	NA	NA	0.175391	0.343349	0.419916	0.115476	FALSE	FALSE	FALSE-FALSE	NA	362	0.193551	0.241096	0.715949	0.318093	1.07306	0.101735
237.9844/2.45	Similar to: PEG n5; ΔMass: 0.1573 Da	C7H11BrO4	237.984	2.454	NA	NA	NA	NA	NA	NA	0.414119	0.626058	-0.991473	-0.271843	FALSE	FALSE	FALSE-FALSE	NA	363	-0.51644	0.234647	0.325873	0.196374	0.8304	-0.268122
308.1981/1.86	Similar to: Arachidonoyl ethanolamide phosphate; ΔMass: 119.0506 Da	NA	308.198	1.855	NA	NA	NA	NA	NA	NA	1.13539	0.380277	2.71832	0.636022	FALSE	TRUE	FALSE-TRUE	NA	364	1.47866	0.223129	0.00820253	0.0199993	1.68255	0.750652
256.0929/3.54	Similar to: Diisopropyl phthalate ; ΔMass: -5.9724 Da	C8H22N2OP2S	256.093	3.535	NA	NA	NA	NA	NA	NA	0.243225	0.303789	0.582325	0.187788	FALSE	FALSE	FALSE-FALSE	NA	365	0.285249	0.203984	0.588101	0.283183	1.10141	0.139347
100.0505/2.38	Similar to: 4-({(1S,4S,6S)-6-Isopropyl-3-methyl-4-{2-oxo-2-(2-pyridinylmethyl)aminoethyl}-2-cyclohexen-1-ylmethyl}amino)-4-oxobutanoic acid; ΔMass: 315.1966 Da	NA	100.051	2.382	NA	NA	NA	NA	NA	NA	0.803595	0.363338	1.92395	0.660834	FALSE	TRUE	FALSE-TRUE	NA	366	1.29098	0.1437	0.0190886	0.0319976	1.46696	0.552832
228.0608/3.6	Similar to: Dapoxetine; ΔMass: 77.1172 Da	C7H19O2P3	228.061	3.604	NA	NA	NA	NA	NA	NA	0.483012	0.132789	-1.15642	-0.532107	FALSE	FALSE	FALSE-FALSE	NA	367	-0.788601	0.123366	0.14	0.116242	0.800146	-0.321665
552.7164/0.87	Similar to: Camptothecin; ΔMass: -204.6054 Da	NA	552.716	0.867	NA	NA	NA	NA	NA	NA	0.285535	0.723179	0.683622	0.146615	FALSE	FALSE	FALSE-FALSE	NA	368	0.271969	0.308335	0.60562	0.285644	1.11825	0.16124
301.9115/0.8	Similar to: 1-{(2R,4S,5R)-5-1-Methyl-3-(2-thienyl)-1H-pyrazol-5-yl-1-azabicyclo2.2.2oct-2-yl}methanamine; ΔMass: 0.2450 Da	CHN6O7P3	301.912	0.795	NA	NA	NA	NA	NA	NA	0.213858	0.391393	-0.512013	-0.242543	FALSE	FALSE	FALSE-FALSE	NA	369	-0.33516	0.136661	0.524278	0.265782	0.906786	-0.141166
238.0443/3.57	Similar to: PEG n5; ΔMass: 0.0973 Da	C7H14N2O3S2	238.044	3.567	NA	NA	NA	NA	NA	NA	0.456946	0.673089	1.09401	0.387209	FALSE	FALSE	FALSE-FALSE	NA	370	0.636473	0.175163	0.229367	0.160877	1.22483	0.29258
562.1913/0.77	Similar to: Oleamide; ΔMass: -280.9195 Da	NA	562.191	0.773	NA	NA	NA	NA	NA	NA	0.963193	0.973143	2.30606	0.565684	FALSE	TRUE	FALSE-TRUE	NA	371	1.25712	0.225659	0.021519	0.0333882	1.55981	0.641366
151.0633/2.28	Similar to: Choline; ΔMass: -47.9635 Da	C8H9NO2	151.063	2.279	NA	NA	NA	NA	NA	NA	0.0616206	0.430307	-0.147531	-0.0415623	FALSE	FALSE	FALSE-FALSE	NA	372	-0.0452565	0.23644	0.931038	0.371713	0.98379	-0.0235771
97.9387/19.66	Similar to: Myristyl sulfate; ΔMass: 196.2478 Da	NA	97.9387	19.655	NA	NA	NA	NA	NA	NA	0.086107	0.646308	-0.206156	-0.0650603	FALSE	FALSE	FALSE-FALSE	NA	373	-0.166535	0.210229	0.754709	0.327478	0.944489	-0.0823939
79.9914/0.85	Similar to: 4-Fluoro-N-{(1S,4S,6S)-6-isopropyl-3-methyl-4-(2-{2-(4-morpholinyl)ethylamino}-2-oxoethyl)-2-cyclohexen-1-ylmethyl}benzamide; ΔMass: 379.2983 Da	NA	79.9914	0.849	NA	NA	NA	NA	NA	NA	2.08453	1.61363	4.99074	0.576425	FALSE	TRUE	FALSE-TRUE	NA	374	1.76007	0.48146	0.00210127	0.00999963	2.54593	1.34819
304.0901/19.83	Similar to: Methyl 3-(isopropylcarbamoyl)amino-1-(1-methyl-1H-pyrrol-2-yl)carbonylprolylprolinate; ΔMass: 129.1425 Da	C5H17N6O7P	304.09	19.833	NA	NA	NA	NA	NA	NA	0.169747	0.599409	-0.406406	-0.0869076	FALSE	FALSE	FALSE-FALSE	NA	375	-0.183024	0.310514	0.731342	0.320966	0.927291	-0.108907
260.0294/20.88	Similar to: Dapoxetine; ΔMass: 45.1486 Da	C3H5N10O3P	260.029	20.882	NA	NA	NA	NA	NA	NA	0.461287	1.01068	-1.1044	-0.227102	FALSE	FALSE	FALSE-FALSE	NA	376	-0.457942	0.317433	0.384	0.216855	0.826071	-0.275663
219.074/19.64	Similar to: Dapoxetine; ΔMass: 86.1039 Da	C8H13NO6	219.074	19.642	NA	NA	NA	NA	NA	NA	0.372175	0.748273	-0.891053	-0.255293	FALSE	FALSE	FALSE-FALSE	NA	377	-0.540677	0.223365	0.303139	0.190835	0.826676	-0.274606
215.0151/16.27	Similar to: Diisopropyl phthalate ; ΔMass: 35.1054 Da	C3H12N3O2P3	215.015	16.275	NA	NA	NA	NA	NA	NA	0.895511	0.754484	-2.14401	-0.509777	FALSE	FALSE	FALSE-FALSE	NA	378	-1.10068	0.244337	0.0432405	0.0548534	0.667986	-0.582111
210.1256/0.87	Similar to: 2-Linoleoyl glycerol; ΔMass: 144.1514 Da	C12H18O3	210.126	0.873	NA	NA	NA	NA	NA	NA	0.883345	0.232373	-2.11489	-0.648489	FALSE	TRUE	FALSE-TRUE	NA	379	-1.41643	0.159021	0.0113165	0.0244827	0.646959	-0.628253
196.9827/3.77	Similar to: 6-Methyl-2-pyridinemethanol; ΔMass: -73.9142 Da	C5H9ClNOPS	196.983	3.773	NA	NA	NA	NA	NA	NA	0.231414	0.372646	-0.554045	-0.116924	FALSE	FALSE	FALSE-FALSE	NA	380	-0.268419	0.313444	0.610101	0.28659	0.894711	-0.160507
252.1701/2.28	Similar to: Choline; ΔMass: -149.0703 Da	NA	252.17	2.278	NA	NA	NA	NA	NA	NA	0.345303	0.787491	0.826717	0.212573	FALSE	FALSE	FALSE-FALSE	NA	381	0.417103	0.253664	0.42757	0.233726	1.16836	0.224481
254.93/3.59	Similar to: PEG n5; ΔMass: -16.7884 Da	C2H4N5O2P3S	254.93	3.59	NA	NA	NA	NA	NA	NA	1.82057	0.710864	4.35877	0.779292	TRUE	TRUE	TRUE-TRUE	NA	382	2.30399	0.240181	0.000126582	0.00149567	2.31165	1.20892
97.9918/19.65	Similar to: Myristyl sulfate; ΔMass: 196.1947 Da	C4H3OP	97.9918	19.651	NA	NA	NA	NA	NA	NA	0.762949	0.512563	-1.82664	-0.458672	FALSE	FALSE	FALSE-FALSE	NA	383	-1.0596	0.231889	0.0517975	0.0607357	0.68435	-0.547194
278.0901/3.56	Sulfamethazine	C12H14N4O2S	278.09	3.558	NA	NA	1141	D02436	70.7	60.6	0.431344	1.0572	1.03271	0.22102	FALSE	FALSE	FALSE-FALSE	NA	384	0.516199	0.303002	0.326	0.196374	1.23395	0.303282
260.079/3.52	Similar to: Dapoxetine; ΔMass: 45.0990 Da	C7H13N6O3P	260.079	3.524	NA	NA	NA	NA	NA	NA	0.144403	0.113425	0.345727	0.143231	FALSE	FALSE	FALSE-FALSE	NA	385	0.212074	0.159287	0.68919	0.314331	1.06742	0.0941216
354.2557/2.3	Similar to: 4-Pentyl-3-(4-pyridyl)-4,5-dihydro-1H-1,2,4-triazole-5-thione; ΔMass: -106.1461 Da	C18H35N4OP	354.256	2.301	NA	NA	NA	NA	NA	NA	0.356401	0.330953	-0.853287	-0.257599	FALSE	FALSE	FALSE-FALSE	NA	386	-0.508688	0.212506	0.332962	0.198401	0.839246	-0.252835
321.07/20.42	Similar to: PEG n6; ΔMass: -38.9021 Da	C6H12N9O5P	321.07	20.42	NA	NA	NA	NA	NA	NA	0.327983	0.426068	-0.78525	-0.286975	FALSE	FALSE	FALSE-FALSE	NA	387	-0.469432	0.175079	0.372304	0.213388	0.861096	-0.215754
201.1727/3.78	Similar to: L-Cysteine-S-sulfate; ΔMass: -0.1961 Da	NA	201.173	3.778	NA	NA	NA	NA	NA	NA	0.803399	0.903855	1.92348	0.54581	FALSE	TRUE	FALSE-TRUE	NA	388	1.12424	0.197092	0.0388354	0.0500352	1.45544	0.541455
98.9693/19.63	Similar to: Myristyl sulfate; ΔMass: 195.2172 Da	NA	98.9693	19.632	NA	NA	NA	NA	NA	NA	0.570575	0.54914	-1.36606	-0.401113	FALSE	FALSE	FALSE-FALSE	NA	389	-0.840041	0.205156	0.118582	0.105288	0.751917	-0.411354
219.0742/3.57	Similar to: Zeatin-7-N-glucoside; ΔMass: 162.0907 Da	C8H13NO6	219.074	3.569	NA	NA	NA	NA	NA	NA	0.582191	0.471116	-1.39387	-0.528945	FALSE	FALSE	FALSE-FALSE	NA	390	-0.894857	0.149787	0.097519	0.0925711	0.763845	-0.388649
135.9145/15.5	Similar to: Benzothiazole; ΔMass: -0.9002 Da	NA	135.914	15.499	NA	NA	NA	NA	NA	NA	0.323971	0.181098	0.775644	0.278516	FALSE	FALSE	FALSE-FALSE	NA	391	0.398515	0.180343	0.447924	0.235629	1.13702	0.185258
162.0349/3.61	Similar to: PEG n5; ΔMass: 76.1068 Da	NA	162.035	3.609	NA	NA	NA	NA	NA	NA	0.690469	0.778893	-1.65311	-0.45938	FALSE	FALSE	FALSE-FALSE	NA	392	-0.890718	0.215557	0.0988354	0.0925711	0.734364	-0.445434
161.0476/8.35	Similar to: Muramic acid; ΔMass: 90.0529 Da	C9H7NO2	161.048	8.346	NA	NA	NA	NA	NA	NA	0.199824	0.501559	-0.478413	-0.150199	FALSE	FALSE	FALSE-FALSE	NA	393	-0.294163	0.209442	0.576456	0.281433	0.904187	-0.145307
152.0454/11.77	Similar to: Methyl 3-(isopropylcarbamoyl)amino-1-(1-methyl-1H-pyrrol-2-yl)carbonylprolylprolinate; ΔMass: 281.1871 Da	NA	152.045	11.766	NA	NA	NA	NA	NA	NA	0.738019	0.899953	1.76695	0.352828	FALSE	FALSE	FALSE-FALSE	NA	394	0.842359	0.311948	0.117595	0.105288	1.41661	0.502446
150.0798/24.54	Similar to: Arachidonoyl amide; ΔMass: 153.1764 Da	NA	150.08	24.54	NA	NA	NA	NA	NA	NA	0.0932982	0.403815	-0.223372	-0.0582704	FALSE	FALSE	FALSE-FALSE	NA	395	-0.110045	0.255027	0.835468	0.351596	0.95968	-0.0593752

## Sheet: Figure2G
group	NC	NC	NC	NC	NC	NC	NC	NC	NC	NC	Lim	Lim	Lim	Lim	Lim	Lim	Lim	Lim	Lim	Lim
sample	NC1	NC2	NC3	NC4	NC5	NC6	NC7	NC8	NC9	NC10	Lim1	Lim2	Lim3	Lim4	Lim5	Lim6	Lim7	Lim8	Lim9	Lim10
4-Acetamidobutanoic acid	2.69373	1.43482	1.98345	2.87565	2.29889	2.29702	1.54864	2.0043	1.3061	1.71788	-2.96444	-2.0366	-3.02344	-0.140414	-0.986364	-2.80978	-2.64167	-1.06451	-2.34236	-2.15089
DL-Dipalmitoylphosphatidylcholine	1.18697	0.967845	0.995985	-0.131154	0.529622	0.738249	0.318057	0.808458	-0.591335	0.582415	-0.637192	-1.06598	-0.161651	-1.44117	-0.613872	-0.242745	-0.416148	-0.212008	0.132887	-0.747237
Acetylcholine	-0.895866	0.349351	-1.25863	-0.969106	-0.310496	-0.29667	-0.0937078	-0.228081	-0.0721806	0.0710663	-0.138816	0.306959	0.273135	0.0370483	0.434539	0.549169	0.181188	0.478232	1.0274	0.55547
Uracil	-1.71606	-0.508201	-0.929676	-1.0495	-0.138007	0.0632632	-0.902441	-0.499606	-0.32579	-0.855683	1.00214	0.728871	0.52866	1.16084	0.510841	1.38983	-0.124717	-0.0108123	0.565836	1.11022
Maleic hydrazide	-0.293247	-0.473825	-1.08676	-0.932868	0.21793	-1.76204	-0.190214	-0.324024	-0.34886	-0.0572831	0.9595	0.533307	1.3486	0.82229	0.072802	1.29683	-0.145437	-0.618325	0.247996	0.733633
Daminozide	0.00668228	0.214589	-0.445472	-0.419323	-0.580333	-0.34709	-3.18324	-2.03758	-1.61994	-1.79162	0.245816	0.536852	1.25486	1.89767	0.450876	1.30754	1.62718	0.618712	1.02869	1.23512
L-Glutamine	-1.17599	0.420879	-1.73678	-1.21801	-0.418572	-0.417968	-0.0218319	-0.242727	-0.0785512	0.227919	-0.225146	0.277639	0.337013	-0.0444584	0.543615	0.821476	0.181489	0.68994	1.33367	0.746394
Benzothiazole	0.118651	0.117307	0.477437	0.678657	0.795406	1.01688	-0.0407625	0.566934	-0.10404	0.323799	0.263249	0.224872	-0.515917	-1.06057	-0.56921	-0.448443	-0.497958	-0.342226	-0.66763	-0.336434
2,2,6,6-Tetramethyl-1-piperidinol	0.598662	0.582173	-0.0028959	0.683839	1.31882	1.41015	0.355566	0.495091	0.0432655	0.504699	0.587782	0.148004	-0.726647	0.11649	-1.15726	-0.819853	-0.867148	-0.826564	-1.60999	-0.834173
Guvacoline	-0.397714	0.748203	-0.475358	-1.72329	-0.195107	-0.281728	-1.94414	-0.993228	-1.2288	-1.5993	-0.107419	0.638787	0.853767	0.349566	1.3378	0.505147	0.844003	0.98904	-0.141996	2.82176
Creatinine	-1.11409	-0.664644	-1.07726	-1.22496	-0.0600403	-0.167329	-0.167308	-0.0611432	-0.0215399	-0.197293	0.729975	0.200638	0.922306	0.662594	0.386617	1.09562	-0.513955	-0.207333	0.514604	0.96454
Piracetam	2.45358	2.31459	0.70027	1.05511	0.279864	0.859098	0.0994121	0.609001	0.17854	-0.264415	-1.31981	-0.978873	-1.46805	-0.407691	-0.926417	-1.3186	-0.558042	-0.952204	0.21636	-0.571714
L-(+)-Citrulline	-0.735771	0.693898	0.185903	-0.336719	-0.603143	-0.529942	-0.668456	-0.51113	-0.734122	-0.630785	1.03425	0.823266	0.0240116	-0.136696	1.17803	0.0820377	0.0953874	1.16136	0.103202	-0.494579

## Sheet: Figure2H
Benzothiazole
NC	LIM	ZJP
0.118651	0.263249	0.791546
0.117307	0.224872	-0.143258
0.477437	-0.515917	0.597929
0.678657	-1.06057	0.755387
0.795406	-0.56921	0.279782
1.01688	-0.448443	0.333799
-0.0407625	-0.497958	1.08286
0.566934	-0.342226	0.433457
-0.10404	-0.66763	0.279989
0.323799	-0.336434	0.175536
Piracetam
NC	LIM	ZJP
2.51308	-1.21288	1.17864
2.37583	-0.876225	-0.0615637
0.78181	-1.35925	0.609714
1.13219	-0.312223	0.286445
0.366689	-0.824429	-0.692112
0.938642		0.0734648
0.188505		0.517937
0.691688		0.337917
0.266638		1.08433
-0.170748		0.416835
Maleic hydrazide
NC	LIM	ZJP
-0.282313	0.978676	-1.33709
-0.0447966	0.549679	0.10551
-0.464079	1.37034	0.136037
-1.08105	0.840564	-0.912038
-0.926143	0.0861443	-0.415685
0.232227		-1.18114
-1.76077		-0.838168
-0.178602		-0.301385
-0.313292		1.74079
-0.338291		0.365488
L-(+)-Citrulline
NC	LIM	ZJP
-0.269692	1.49198	-0.903362
1.15323	1.28199	-0.443343
0.647634	0.486506	-0.638795
0.127477	0.326557	-0.362815
-0.13769	1.63508	0.536565
-0.0648335		-0.569219
-0.202694		-0.254865
-0.046111		-0.785621
-0.26805		-1.16307
-0.165201		-1.34324
DL-Dipalmitoylphosphatidylcholine
NC	LIM	ZJP
1.1025	-0.807502	0.186807
0.102324	-0.648519	0.0339969
1.21032	-1.08824	0.481124
0.892798	-0.732848	0.323635
0.398841	-0.195624	0.32139
1.13044		-0.222953
1.44885		0.920731
0.22678		0.816717
1.0323		0.343991
0.315364		0.207018
4-Acetamidobutanoic acid
NC	LIM	ZJP
2.03778	-3.89978	0.19869
1.01375	-2.92612	0.633779
0.716709	-3.96169	0.474999
1.29243	-0.936305	0.516756
2.22869	-1.82403	0.508708
1.62345		0.523853
1.62149		0.546863
0.836155		0.490836
1.31432		0.494423
0.581631		0.525741
