# Supplementary material for: Inhibitory effect of Zhujing Pill on myopia progression: Mechanistic insights based on metabonomics and network pharmacology
Source: PLoS One. 2024 Dec 3;19(12):e0312379. doi: 10.1371/journal.pone.0312379 (PMC11614212; doi:10.1371/journal.pone.0312379)
Supplement: S1 Raw data — (ZIP) [file pone.0312379.s001.zip › S2 File/Figure 3/Figure3.xlsx]

## Sheet: Sheet1
C02946	#f8b92c
C13244	#f8b92c
C00114	#f8b92c
C00300	#f8b92c
C00791	#f8b92c
C00506	#f8b92c
C00475	#f8b92c
C06954	#f8b92c
C01026	#f8b92c
C02571	#f8b92c
C00318	#f8b92c
C00073	#f8b92c
C00188	#f8b92c
C07258	#f8b92c
C00153	#f8b92c
C02343	#f8b92c
C07474	#f8b92c
C00534	#f8b92c
C19530	#f8b92c
C10833	#f8b92c
C01004	#f8b92c
C00025	#98a065
C00064	#98a065
C00073	#98a065
C00106	#98a065
C00114	#98a065
C00135	#98a065
C00148	#98a065
C00153	#98a065
C00183	#98a065
C00188	#98a065
C00245	#98a065
C00300	#98a065
C00318	#98a065
C00329	#98a065
C00407	#98a065
C00408	#98a065
C00431	#98a065
C00475	#98a065
C00506	#98a065
C00519	#98a065
C00534	#98a065
C00719	#98a065
C00740	#98a065
C00788	#98a065
C00791	#98a065
C00847	#98a065
C00954	#98a065
C00956	#98a065
C00956	#98a065
C01004	#98a065
C01026	#98a065
C01152	#98a065
C01157	#98a065
C01586	#98a065
C01588	#98a065
C01879	#98a065
C01996	#98a065
C02242	#98a065
C02343	#98a065
C02571	#98a065
C02946	#98a065
C03017	#98a065
C03975	#98a065
C05570	#98a065
C05828	#98a065
C06470	#98a065
C06559	#98a065
C06954	#98a065
C06984	#98a065
C07053	#98a065
C07258	#98a065
C07441	#98a065
C07474	#98a065
C07841	#98a065
C08988	#98a065
C10833	#98a065
C12212	#98a065
C13244	#98a065
C19530	#98a065
C19670	#98a065
