# Supplementary material for: Inhibitory effect of Zhujing Pill on myopia progression: Mechanistic insights based on metabonomics and network pharmacology
Source: PLoS One. 2024 Dec 3;19(12):e0312379. doi: 10.1371/journal.pone.0312379 (PMC11614212; doi:10.1371/journal.pone.0312379)
Supplement: S1 Raw data — (ZIP) [file pone.0312379.s001.zip › S2 File/Figure 4/Figure4.xlsx]

## Sheet: Figure4A
Intersection	ZJP	MYOPIA
CHRM1	NCOA2	COL2A1
MET	PTGS1	SCO2
CTNNB1	PTGS2	ZNF644
GJA1	RXRA	COL11A1
MMP10	PRKACA	MYP2
ESR1	F10	MYP3
NOS2	GABRA2	MYP1
FOS	GABRA1	SLITRK6
EGF	CHRNA7	MYP10
RAF1	GABRA6	P3H2
CXCL8	NR3C2	FBN1
TGFB1	PGR	MYP7
CYP1B1	HSP90	MYP8
COL1A1	PIK3CG	MYP9
PTEN	KCNH2	MYP17
NCF1	DRD1	MYP15
AHR	SCN5A	LRPAP1
COL3A1	CHRM4	MYP5
RUNX2	PDE3A	MYP18
IGFBP3	ABAT	NYX
IGF2	ADH1B	MYP14
ERBB3	ADH1C	ARR3
ACOX1	ADH1A	MYP12
HADHB	RELA	MYP11
PYGM	CDKN1A	MYP13
CHRM3	FASN	MYP16
AKT1	CAT	SLC39A5
VEGFA	NR1I2	CPSF1
TP53	PLA2G4A	PRIMPOL
SOD1	CMOAT1	LOXL3
HIF1A	AR	P4HA2
MTOR	PRSS1	MYP19
EGFR	DPP4	COL18A1
MMP2	CCND1	CACNA1F
MMP9	BCL2L1	GZF1
IL10	CASP9	MYP20
TNF	MAPK1	OPN1LW
IL6	RB1	LRP2
MMP1	CDK4	CNGB3
MCL1	CASP3	RPGR
TYR	NFKBIA	TYMP
MMP3	XDH	POMGNT1
KDR	TOP1	NCAPH2
	MDM2	VPS13B
	APP	OPEM
	PCNA	LTBP2
	ERBB2	CHD7
	PPARG	PAX6
	HMOX1	MIR939
	CASP7	MYP4
	ICAM1	ADAMTS10
	BIRC5	COL9A1
	IL2	OPN1MW
	CCNB1	ADAMTS17
	IFNG	CNP
	IL4	DOK1
	TOP2A	COL9A2
	GSTP1	RHO
	BIRC4	HS6ST2
	SLC2A4	COL11A2
	INSR	MYOC
	CD40LG	GRM6
	PTGES	COL9A3
	NUF2	GNB3
	ADCY2	CEMIP2
	BCL2	PAK2
	CASP8	LAMA1
	CYP3A4	CBS
	CYP2B1	GNAT1
	CYP1A2	IGF1
	ALB	IRX5
	CAV1	SLC19A1
	MYC	LUM
	F3	PDE6B
	IGHG1	TRPM1
	NCOA1	CTNND2
	ADRA2A	FMOD
	SLC6A2	GJD2
	SLC6A3	LRIT3
	ADRB2	CLDN19
	AKR1B1	GRK1
	PLAU	SLC24A1
	LTA4H	ZEB2
	MAOB	CRYAA
	MAOA	CABP4
	CTRB1	RASGRF1
	ADRB1	MYO7A
	HTR2A	MAF
	ADRA1A	ZNF469
	GABRA3	TGIF1
	CHRM2	BED
	ADRA1B	ABCA4
	CHRM5	CFAP418
	ADRA2C	ADAMTSL4
	OPRD1	GPR179
	HTR2C	PDE6H
	ADRA2B	BMP4
	SLC6A4	FGF2
	DRD2	HGF
	OPRM1	POMT1
	HTR1B	POMT2
	HRH1	NDUFAF7
	HTR1A	TSPAN1
	ESR2	RARB
	MAPK14	BFSP2
	GSK3B	VCAN
	CDK2	CYP4V2
	CHEK1	BLID
	PIM1	MIR100HG
	CCNA2	TGFB2
	MMP13	VIPR2
	MMP8	SERPINF1
	NR3C1	FKRP
	DRD5	USH2A
	F2	LAMA2
	F7	RP2
	NOS3	SNTB1
	ACHE	DCN
	EIF6	LAMB2
	BAX	COL4A4
	CDKN2A	PAX2
	AHSA1	PRSS56
	ELK1	SAG
	POR	PDE6C
	ODC1	PLOD1
	PRKCA	PRDM5
	STAT1	POGZ
	RUNX1T1	EPYC
	HERC5	FGF10
	CDK1	BDNF
	HSPA5	OPTC
	ACACA	CNGA3
	CYP1A1	RBP3
	IL1B	KCNV2
	CCL2	OAT
	SELE	FKTN
	VCAM1	TIMP2
	PTGER3	SHISA6
	PRKCB	LARGE1
	DUOX2	ZNF408
	HSPB1	SMS
	SULT1E1	ZIC2
	MGAM	LAMA5
	PLAT	CRYBA4
	THBD	MIPEP
	SERPINE1	GMPPB
	IL1A	PRPH2
	MPO	NDUFB11
	ABCG2	RBFOX1
	HAS2	RDH5
	NFE2L2	BICC1
	NQO1	POLR3B
	PARP1	TIMP1
	PSMD3	SOX2
	gyrB	RPE65
	CXCL11	GNAT2
	CXCL2	GJB2
	DCAF5	PTPRR
	NR1I3	ASXL1
	CHEK2	CCDC102B
	CLDN4	TTC8
	PPARA	B3GALNT2
	PPARD	RIMS1
	HSF1	UMODL1
	CRP	TULP1
	CXCL10	ATP6V0A2
	CHUK	KCNQ5
	SPP1	ZMAT4
	RASSF1	NFIX
	E2F1	EGR1
	E2F2	VCAN-AS1
	ACP3	LOC113939944
	CTSD	LOC111365204
	IRF1	BMP2
	PON1	SIX6
	DIO1	PHKA2
	PCOLCE	WNT7B
	NPEPPS	BMP2K
	HK2	CDCA3
	NKX3-1	MTHFR
	RASA1	FGFR3
	PRXC1A	TEX28
	GSTM1	RDH8
	GSTM2	PROM1
	KCNMA1	RP1
	G6PD	SLC25A4
	ECE1	MSX2
	ACADM	DAG1
	CYP2B6	NDE1
	UGT1A1	ALDH18A1
	SREBF1	ATF6
	NOX3	TIMP3
	NOX1	NDP
	ACLY	GOLGA8B
	EHHADH	MIR328
	AUH	CERS3
	DECR1	TNRC6B
	ECI1	ACAN
	PTPN1	VIP
	GRIA2	MIR4660
	OLR1	CHM
	IKBKB	MIR184
	MAPK8	ZBTB14
	ALOX5	ELOVL4
	PPP3CA	NOS1
	AKR1C3	BBS1
	SLPI	C1QTNF9B
	HPSE	PCOTH
	IER3IP1	ADAMTSL4-AS2
	CD44	TBC1D7
	RXRG	GRIA4
	ADRA1D	BMP3
	TOP2B	KLHL7
	CACNA1S	LOC121815974
	HTR3A	LCA5
		COX7B
		GUCY2D
		SPATA7
		AGBL5
		MCDR1
		UBE3B
		TRAPPC11
		IFT140
		RHOA
		FBN2
		TGFB3
		FLII
		GCG
		RNU4ATAC
		PCARE
		CHRNG
		EXOSC2
		CDH23
		XYLT1
		ADAMTS18
		LOC101927188
		HSPG2
		EFEMP1
		APLP2
		USH1C
		CACNA2D4
		HUWE1
		LRAT
		IQSEC2
		MYO15A
		PPFIA2
		DEPDC4
		GC
		PRELP
		TGFBR1
		RAB28
		HCCS
		TCF4
		NMNAT1
		POU3F4
		CLUL1
		PRTN3
		CFH
		MYH11
		DOHH
		CFAP410
		RIN2
		IGF1R
		COL5A1
		GPSM2
		MPZL2
		H4C5
		KAT5
		B4GALT1
		EFL1
		TBC1D24
		SMAD9
		FBXW11
		CRIPT
		SEMA4A
		COL4A3
		ABCA1
		GPR143
		ALDH3A2
		ARMS2
		ASPH
		CNGA1
		COL4A5
		TBC1D7-LOC100130357
		PIK3CA
		NR2E3
		CC2D2A
		RAI1
		EMC1
		LDLRAD2
		BBS10
		CLRN1
		CNGB1
		RPGRIP1
		NIPBL
		CLASP1
		ADAMTSL1
		BAP1
		GLRA2
		RPL10
		IPO8
		VPS50
		DACT1
		FZD5
		CRX
		ATP6V1A
		ZDHHC24
		USH2A-AS2
		USH2A-AS1
		MCOR
		MACOM
		TGFBR2
		ZC3H11B
		HHAT
		EYS
		UBE3A
		KRAS
		ELN
		BEST1
		RSRC2
		ALX4
		AEBP1
		TGFBI
		VSX2
		MAP2K2
		GJA8
		COL1A2
		RDH12
		WDR19
		FN1
		HDAC8
		POLR3A
		COL5A2
		ATP6V1E1
		FAM50A
		FOXL2
		ELP4
		OCA2
		KIF11
		PLOD3
		TUB
		ARL6
		DEAF1
		NRCAM
		MECP2
		RLBP1
		LOX
		AHDC1
		RP1L1
		PHF21A
		SNRPN
		IFT122
		CEP290
		EXT2
		KIAA1549
		ZNF536
		CRIM1
		POLR1C
		ACTC1
		SMC3
		CDHR1
		RARA
		PRPF31
		COL8A1
		CRB1
		PDE6G
		WHRN
		NRL
		HERC1
		ALMS1
		NSD1
		AIPL1
		SMC1A
		OPSIN-LCR
		SNHG14
		GUCA1A
		NF1
		SLC2A10
		ADAM9
		MYH10
		RBL2
		SATB1
		HGSNAT
		CFAP418-AS1
		TCF4-AS1
		LOC105371046
		GPDS1
		LOC122152296
		PSS
		PITX2
		DYRK1A
		POMK
		VSX1
		RGR
		FLNA
		SOX9
		OPTN
		LIMK1
		PIGT
		CRYGD
		FSCN2
		RAD21
		ZIC5
		HTT
		COL4A1
		SDHB
		HACE1
		HADHA
		PRPF8
		RP9
		MC1R
		PDGFRA
		B4GALT7
		PDE6A
		SLC5A7
		NDP-AS1
		XYLT2
		CDKL5
		MKS1
		MAK
		FOXC1
		PGF
		ARID1B
		MED13L
		TTLL5
		FAM161A
		GATA4
		FGFR2
		IMPDH1
		TFAP2B
		CACNA1D
		BFSP2-AS1
		OFD1
		EP300
		MFRP
		ATP6V1B2
		B3GALT6
		PRPF3
		CUBN
		BMP6
		CERKL
		TOX
		PMM2
		SOX10
		HERC2
		MAP2K1
		NRAS
		NONO
		CHST14
		SHOC2
		MAGEL2
		H4C3
		CLDN16
		SHH
		PRCD
		ABCC6
		CANT1
		ADGRV1
		ROM1
		IMPG2
		PTPN11
		MBD5
		ZFPM2
		ADAMTSL2
		C12orf57
		ADAMTS2
		PTPRD
		USP9X
		SDHD
		FKBP14
		NBAS
		MERTK
		BBS4
		KAT6B
		CD36
		RCBTB1
		ATRX
		WDR35
		VEGFB
		PCDH15
		COL10A1
		OPN1SW
		EYA1
		COL4A6
		KIAA0586
		RPTOR
		RNASEH2C
		TFAP2A
		BRD4
		TEAD1
		ZNF664
		HRAS
		FLRT3
		SLC35E2B
		FHIT
		PDLIM5
		STRA6
		FOXE3
		YAP1
		DHX38
		PNPLA6
		AHI1
		TTR
		EGFLAM
		RASA2
		LINC00989
		GABRG3
		ASPA
		PDE6B-AS1
		KTCN3
		KTCN5
		VLDLR
		OCRL
		EDN1
		SDHC
		PUF60
		PACS1
		SOX11
		IFT43
		TCF20
		PDZD7
		GJC2
		ANKRD11
		RRAS2
		KMT2A
		CSGALNACT1
		FLI1
		ERI1
		GLE1
		SLC39A13
		RORB
		BLOC1S1-RDH5
		BRAF
		DPYD
		GLRB
		HNRNPK
		LRRC32
		CRYBA2
		ZSWIM6
		MYO1H
		IMPG1
		GUCA1B
		ZNF513
		LPIN2
		EWSR1
		RERE
		CWF19L1
		MYRF
		SMARCA4
		PIK3R1
		KDM5C
		LRP8
		LRRC70
		COL27A1
		NLRP12
		STX1A
		AP1B1
		ARID2
		BPTF
		TRIT1
		MIR142
		SUOX
		EED
		KCNJ2
		CRYBB2
		TPP1
		USP7
		TIMM8A
		TMEM63A
		MKRN3
		NPAP1
		PWRN1
		IPW
		GSTO1
		CLCN5
		DAB2
		AMN
		ANKRD37
		GRID2IP
		GYPE
		GARIN5B
		FGF13
		BCL11B
		SMAD4
		GPHN
		IFT88
		BBS2
		SIX1
		BBS9
		JAG1
		MYO5A
		SMARCE1
		PSMD12
		SRCAP
		DSE
		FKBP6
		SETD5
		SNORD115-1
		HLA-DQB1
		BBS7
		POU4F1
		MFSD8
		LINC00554
		PML
		PTPRN2
		CHD4
		SRPK2
		CAPN9
		MSRA
		CLSTN2
		DHX15
		CNTN5
		DENND1A
		DNAH9
		NAV3
		TACC2
		PPP1R3B
		SPATA22
		ZNF285
		MIR124-1
		LINC02275
		PLPPR5-AS1
		MATN3
		PRPS1
		TFE3
		TRNT1
		CRYBB1
		CCDC28B
		IFT52
		ERCC2
		PPT1
		PHYH
		ARL3
		CLN3
		TOPORS
		KATNB1
		BBIP1
		SMARCA2
		WDR36
		PRPF4
		ZBTB38
		ABCB6
		FLVCR1
		CCT5
		IRX1
		IRX2
		TENT4A
		NOTCH2
		CASK
		CAMK2G
		KAT6A
		MAN2B1
		PPP2R5D
		SOX5
		CDC45
		NSUN2
		SEC23B
		YME1L1
		ARCN1
		TWIST2
		AFF4
		GPAA1
		AP3D1
		RECQL4
		SETBP1
		SON
		GNPTG
		PACS2
		BUD23
		BLOC1S3
		ZFHX4
		DNAJC21
		BICRA
		USF3
		KLLN
		CACNA1C
		ARSG
		KIF7
		VDR
		CDKN2B-AS1
		SKI
		PCCA
		TJP2
		CYP26A1
		MYO1D
		C14orf39
		SPTBN1
		PARP8
		SEMA4F
		RELN
		MMACHC
		SLC25A24
		ARHGEF18
		CHRDL1
		SNRNP200
		IFT172
		DYNC2H1
		GLI2
		ERG
		CARS1
		SNAP29
		TAF6
		FANCB
		SRFBP1
		MFF-DT
		LOC111811965
		DEL3Q13.31
		MRXSMP
		RRH
		SLC35D1
		LRMDA
		PCDH1
		BSG
		BLOC1S5
		QARS1
		MIR29A
		SMAP2
		NID1
		HMGCL
		CREBBP
		SOS1
		CDKN1C
		NDN
		GH1
		CA4
		HYAL2
		NUDT6
		DMD
		IGFBP4
		PLEKHA7
		PCMTD1
		CFI
		RSPO1
		PTCH1
		FNDC5
		SLC38A8
		CLIC2
		POMC
		GAD1
		ARAF
		PPP1CB
		MRAS
		SOS2
		LZTR1
		AUTS2
		RRAS
		HPS3
		HPS5
		HPS6
		NEIL2
		ZNF692
		CNGA4
		FGFR1
		EPHA2
		UCHL1
		ENPP1
		IFIH1
		CDK8
		KCNH1
		SLC12A6
		TAF1
		ERCC3
		LIG4
		NT5C2
		SETD2
		SMARCB1
		ACSL4
		ANTXR1
		ARID1A
		EIF2S3
		KDM5B
		NPR3
		TLK2
		TSPAN7
		ELP1
		MADD
		NR2F1
		PURA
		RFC2
		SMARCAL1
		SMARCC2
		DPF2
		GTF2E2
		MBTPS2
		MLXIPL
		SOX4
		TARS1
		VARS1
		FANCI
		SMARCD1
		TKFC
		WDR26
		APC2
		BAZ1B
		EIF4H
		EXOSC5
		GTF2IRD1
		RBM10
		AGK
		ATAD3A
		CAMTA1
		CHMP1A
		CLIP2
		COL12A1
		GTF2I
		TBL2
		THG1L
		AMMECR1
		B3GLCT
		CRYGC
		CSPP1
		GTF2H5
		P4HTM
		THOC6
		WAC
		RNF113A
		COL25A1
		GTPBP2
		MED12L
		TMEM94
		TNPO2
		BCL7B
		DNAJC30
		KCNE5
		MPLKIP
		PDZD8
		PPP1R21
		GTF2IRD2
		METTL27
		PRR12
		CCNQ
		VPS37D
		TMEM270
		RMRP
		SNORD116-1
		PWAR1
		MKRN3-AS1
		F13A1
		HLA-DPB1
		PCSK9
		H2AC18
		CDH2
		POLG
		AGO2
		CNOT1
		SPRED2
		RAB3GAP1
		CEP250
		CAPN15
		MIR21
		LOC118142757
		IQCB1
		BLOC1S1
		ERCC6
		SNIP1
		NEK2
		HCN1
		IDH3A
		RBP4
		IDH3B
		PANK2
		DHDDS
		PRPF6
		SLC7A14
		SALL2
		ZFYVE26
		ADGRA3
		ARL2BP
		CYGB
		REEP6
		KIZ
		PHF3
		SCAPER
		MT-ATP6
		KRTCAP3
		CLRN1-AS1
		SLC26A5-AS1
		PRPF31-AS1
		LOC101927157
		LOC112806037
		RP22
		RP24
		RP34
		RP6
		KTCN2
		KTCN4
		KTCN6
		KTCN7
		KTCN8
		MCOPCB1
		MCOPCB2
		RP29
		RP63
		SMPD1
		RIT1
		SGSH
		TRPS1
		HS2ST1
		NAGLU
		HPS1
		H3-3B
		CLN6
		THUMPD1
		H4C11
		LOC106014249
		MFN1
		LMX1B
		KDM4C
		GAREM2
		COMP
		SIK3
		GATM
		DOCK9
		GNA14
		PGAP1
		KCNJ1
		ADORA2A
		CRYAB
		HOXA9
		TGFA
		ADCYAP1
		BLTP3B
		SCT
		LTBP3
		COL20A1
		EEIG1
		NRXN1
		FRAS1
		PAX3
		CNDP2
		RXYLT1
		GRIN2B
		KNG1
		KCNJ5
		TRIP11
		SLC26A2
		RGS9BP
		TNKS
		MYCBP2
		MIR148A
		MIR708
		CBL
		CP
		P2RY12
		EXT1
		GATA1
		TDO2
		GCDH
		SCN4A
		DDOST
		STAR
		CARD14
		CNNM2
		DTNBP1
		HNRNPH1
		HNRNPR
		OGDHL
		SEMA5A
		MORC2
		POLR2F
		PPP2R3C
		TBCE
		TUBGCP2
		ACSM3
		ARHGAP35
		EMILIN1
		STMN2
		AFF3
		NUP188
		CEP85L
		FRMD5
		FRA10AC1
		INTS1
		LRRC56
		RIC3
		CCDC107
		ZNF454
		BLOC1S5-TXNDC5
		MIR19A
		DPYD-AS1
		EEF1E1-BLOC1S5
		EMC1-AS1
		MT-TS2
		TFAP2A-AS2
		LINC02456
		LOC101448202
		LOC101927178
		DCR
		SHFM3
		GH-LCR
		LOC108021846
		LOC108903148
		LOC111721705
		LOC111982869
		AMMEC
		DEL10Q26
		DEL16P13.3
		DEL18Q
		DEL1P36
		DEL8Q13
		DEL9P
		DELXP11.3
		DER22T11-22
		MRX92
		C16DUPQ12
		PRODH
		CES5A
		PDE6D
		CTSH
		CENPI
		PCDHA@
		MMP14
		VIM
		GRK7
		LOXL1
		CCR6
		CTBP2
		SRSF1
		TMEM67
		RAB6B
		DLGAP1
		MYOM1
		EMILIN2
		IGHE
		SLC35C1
		GK
		POMGNT2
		CRPPA
		COL6A1
		TRAF3IP1
		THSD4
		FBN3
		RD3
		CHPF2
		GALT
		PEPD
		TNFRSF21
		RPL36AP23
		NFKB1
		PRKAA2
		LRP6
		ST14
		PSAT1
		IL1RAP
		SLC22A5
		PTPRZ1
		COL17A1
		CPT1B
		EPHA8
		SEMA3C
		SLC6A19
		DUT
		GRB7
		SLC28A1
		ANAPC1
		LGMN
		BCAN
		RPL4
		ALDH1L1
		CD109
		ELAVL4
		FUCA2
		LRP1B
		CFHR2
		INA
		RABEPK
		SIPA1L2
		SLC25A25
		AP5Z1
		PGS1
		SNTG2
		STAC2
		ABLIM2
		ATAT1
		CIAO3
		IL36B
		PAXBP1
		RALGAPB
		HSD17B14
		MACROD2
		ZNF446
		PRPF38B
		ANKMY2
		HMX2
		ZC3H13
		ZNF107
		IFIT1B
		FHIP1A
		KRTAP9-2
		CHKB-CPT1B
		BCAN-AS1
		LOC100507443
		RIMS2
		CHD8
		MMP12
		POC5
		MGAT2
		LTBP1
		ADAMTS4
		PAPLN
		ADAMTSL3
		SFTA3
		OPN4
		ZNF41
		APOL3
		PRICKLE3
		ZNF81
		TTC21B
		CFTR
		BLK
		ALDH7A1
		CLU
		CR2
		PAFAH1B1
		CD34
		KLF4
		CLDN14
		TRPM3
		TNIP1
		AGMO
		FAM167A
		FNDC3B
		ELFN1
		BPIFA2
		OPA1
		SGCA
		RS1
		STRC
		TNC
		SERPINB1
		TNFRSF13B
		ATOH7
		EDNRB
		AGRN
		FOXG1
		ADAMTS20
		AP3B2
		KCNG4
		ADAMTSL5
		TBRG1
		CHAT
		ADSL
		FURIN
		GAMT
		GNB5
		SLC26A4
		TCOF1
		FRMD7
		NXNL1
		INS
		TYRP1
		PYCR1
		LTBP4
		ASXL3
		DZIP1
		SALL1
		CDKN2B
		TBC1D25
		ZNF182
		NPHP4
		PRPH
		RAB6A
		ASB10
		NPHP1
		SYN3
		P4HA1
		HABP2
		GTDC1
		LRPAP1,
		CCDC111
		MYP21
		MYP28
		MCVD
		MYP23
		LEPREL1
		A2MRAP
		MYP27
		MYP22
		MYP25
		CPSF160
		MYP24
		DFNMYP
		JLSM
		MYP6
		ZNF336
		MC4DN2
		MYP26
		TEX41
		ESRRA
		VEGFR2

## Sheet: Figure4B
#node1	node2	node1_string_id	node2_string_id	neighborhood_on_chromosome	gene_fusion	phylogenetic_cooccurrence	homology	coexpression	experimentally_determined_interaction	database_annotated	automated_textmining	combined_score
ACOX1	NOS2	9606.ENSP00000293217	9606.ENSP00000327251	0	0	0	0	0.063	0	0.9	0.095	0.907
ACOX1	HADHB	9606.ENSP00000293217	9606.ENSP00000325136	0.055	0	0	0	0.158	0.102	0.9	0.519	0.959
AHR	EGF	9606.ENSP00000242057	9606.ENSP00000265171	0	0	0	0	0	0	0	0.444	0.444
AHR	CXCL8	9606.ENSP00000242057	9606.ENSP00000306512	0	0	0	0	0.098	0	0	0.472	0.504
AHR	CTNNB1	9606.ENSP00000242057	9606.ENSP00000344456	0	0	0	0	0	0.675	0	0.618	0.87
AHR	CYP1B1	9606.ENSP00000242057	9606.ENSP00000478561	0	0	0	0	0.096	0.273	0	0.893	0.924
AHR	ESR1	9606.ENSP00000242057	9606.ENSP00000405330	0	0	0	0	0	0.873	0	0.99	0.998
CHRM1	PYGM	9606.ENSP00000306490	9606.ENSP00000164139	0	0	0	0	0	0	0	0.764	0.764
COL1A1	TGFB1	9606.ENSP00000225964	9606.ENSP00000221930	0	0	0	0	0.062	0.182	0	0.664	0.72
COL1A1	MMP10	9606.ENSP00000225964	9606.ENSP00000279441	0	0	0	0	0.065	0.059	0	0.402	0.428
COL1A1	ESR1	9606.ENSP00000225964	9606.ENSP00000405330	0	0	0	0	0	0.056	0	0.421	0.43
COL1A1	IGF2	9606.ENSP00000225964	9606.ENSP00000391826	0	0	0	0	0.182	0	0	0.338	0.435
COL1A1	GJA1	9606.ENSP00000225964	9606.ENSP00000282561	0	0	0	0	0.159	0	0	0.374	0.451
COL1A1	CTNNB1	9606.ENSP00000225964	9606.ENSP00000344456	0	0	0	0	0	0.056	0	0.599	0.605
COL1A1	IGFBP3	9606.ENSP00000225964	9606.ENSP00000370473	0	0	0	0	0.29	0.27	0	0.341	0.628
COL1A1	RUNX2	9606.ENSP00000225964	9606.ENSP00000360493	0	0	0	0	0	0	0.9	0.857	0.985
COL1A1	COL3A1	9606.ENSP00000225964	9606.ENSP00000304408	0	0	0.439	0.951	0.944	0	0.8	0.892	0.989
COL3A1	TGFB1	9606.ENSP00000304408	9606.ENSP00000221930	0	0	0	0	0	0.08	0	0.559	0.577
COL3A1	COL1A1	9606.ENSP00000304408	9606.ENSP00000225964	0	0	0.439	0.951	0.944	0	0.8	0.892	0.989
COL3A1	CTNNB1	9606.ENSP00000304408	9606.ENSP00000344456	0	0	0	0	0	0.056	0	0.401	0.41
COL3A1	IGFBP3	9606.ENSP00000304408	9606.ENSP00000370473	0	0	0	0	0.23	0	0	0.284	0.425
CTNNB1	TGFB1	9606.ENSP00000344456	9606.ENSP00000221930	0	0	0	0	0	0.064	0.9	0.617	0.961
CTNNB1	COL1A1	9606.ENSP00000344456	9606.ENSP00000225964	0	0	0	0	0	0.056	0	0.599	0.605
CTNNB1	AHR	9606.ENSP00000344456	9606.ENSP00000242057	0	0	0	0	0	0.675	0	0.618	0.87
CTNNB1	RAF1	9606.ENSP00000344456	9606.ENSP00000251849	0	0	0	0	0.053	0.142	0	0.506	0.563
CTNNB1	EGF	9606.ENSP00000344456	9606.ENSP00000265171	0	0	0	0	0	0.116	0.9	0.782	0.979
CTNNB1	ERBB3	9606.ENSP00000344456	9606.ENSP00000267101	0	0	0	0	0.062	0.461	0	0.708	0.839
CTNNB1	MMP10	9606.ENSP00000344456	9606.ENSP00000279441	0	0	0	0	0	0.073	0	0.475	0.492
CTNNB1	GJA1	9606.ENSP00000344456	9606.ENSP00000282561	0	0	0	0	0.072	0.176	0.9	0.987	0.998
CTNNB1	COL3A1	9606.ENSP00000344456	9606.ENSP00000304408	0	0	0	0	0	0.056	0	0.401	0.41
CTNNB1	FOS	9606.ENSP00000344456	9606.ENSP00000306245	0	0	0	0	0	0	0.9	0.928	0.992
CTNNB1	CXCL8	9606.ENSP00000344456	9606.ENSP00000306512	0	0	0	0	0	0	0	0.642	0.642
CTNNB1	MET	9606.ENSP00000344456	9606.ENSP00000317272	0	0	0	0	0.063	0.518	0.9	0.891	0.994
CTNNB1	IGFBP3	9606.ENSP00000344456	9606.ENSP00000370473	0	0	0	0	0	0	0	0.535	0.535
CTNNB1	RUNX2	9606.ENSP00000344456	9606.ENSP00000360493	0	0	0	0	0	0.107	0	0.937	0.942
CTNNB1	IGF2	9606.ENSP00000344456	9606.ENSP00000391826	0	0	0	0	0	0	0.9	0.607	0.959
CTNNB1	PTEN	9606.ENSP00000344456	9606.ENSP00000361021	0	0	0	0	0.062	0.511	0	0.95	0.975
CTNNB1	ESR1	9606.ENSP00000344456	9606.ENSP00000405330	0	0	0	0	0	0.345	0	0.988	0.992
CXCL8	TGFB1	9606.ENSP00000306512	9606.ENSP00000221930	0	0	0	0	0.096	0	0	0.652	0.671
CXCL8	AHR	9606.ENSP00000306512	9606.ENSP00000242057	0	0	0	0	0.098	0	0	0.472	0.504
CXCL8	EGF	9606.ENSP00000306512	9606.ENSP00000265171	0	0	0	0	0	0	0	0.725	0.725
CXCL8	MMP10	9606.ENSP00000306512	9606.ENSP00000279441	0	0	0	0	0.13	0	0	0.479	0.527
CXCL8	NCF1	9606.ENSP00000306512	9606.ENSP00000289473	0	0	0	0	0.08	0	0	0.395	0.419
CXCL8	FOS	9606.ENSP00000306512	9606.ENSP00000306245	0	0	0	0	0.077	0	0	0.602	0.616
CXCL8	RUNX2	9606.ENSP00000306512	9606.ENSP00000360493	0	0	0	0	0.098	0	0	0.402	0.438
CXCL8	MET	9606.ENSP00000306512	9606.ENSP00000317272	0	0	0	0	0	0	0	0.46	0.459
CXCL8	IGFBP3	9606.ENSP00000306512	9606.ENSP00000370473	0	0	0	0	0	0	0	0.459	0.459
CXCL8	ESR1	9606.ENSP00000306512	9606.ENSP00000405330	0	0	0	0	0	0	0	0.518	0.518
CXCL8	PTEN	9606.ENSP00000306512	9606.ENSP00000361021	0	0	0	0	0	0	0	0.519	0.519
CXCL8	NOS2	9606.ENSP00000306512	9606.ENSP00000327251	0	0	0	0	0.053	0	0	0.583	0.589
CXCL8	CTNNB1	9606.ENSP00000306512	9606.ENSP00000344456	0	0	0	0	0	0	0	0.642	0.642
CYP1B1	AHR	9606.ENSP00000478561	9606.ENSP00000242057	0	0	0	0	0.096	0.273	0	0.893	0.924
CYP1B1	ESR1	9606.ENSP00000478561	9606.ENSP00000405330	0	0	0	0	0.073	0.073	0	0.655	0.678
EGF	TGFB1	9606.ENSP00000265171	9606.ENSP00000221930	0	0	0	0	0	0	0	0.881	0.881
EGF	AHR	9606.ENSP00000265171	9606.ENSP00000242057	0	0	0	0	0	0	0	0.444	0.444
EGF	RAF1	9606.ENSP00000265171	9606.ENSP00000251849	0	0	0	0	0	0.056	0	0.631	0.636
EGF	RUNX2	9606.ENSP00000265171	9606.ENSP00000360493	0	0	0	0	0	0	0	0.452	0.452
EGF	MMP10	9606.ENSP00000265171	9606.ENSP00000279441	0	0	0	0	0	0	0	0.499	0.499
EGF	GJA1	9606.ENSP00000265171	9606.ENSP00000282561	0	0	0	0	0.062	0	0	0.503	0.513
EGF	IGFBP3	9606.ENSP00000265171	9606.ENSP00000370473	0	0	0	0	0	0	0	0.518	0.518
EGF	IGF2	9606.ENSP00000265171	9606.ENSP00000391826	0	0	0	0	0	0	0	0.658	0.658
EGF	CXCL8	9606.ENSP00000265171	9606.ENSP00000306512	0	0	0	0	0	0	0	0.725	0.725
EGF	PTEN	9606.ENSP00000265171	9606.ENSP00000361021	0	0	0	0	0.068	0.062	0	0.714	0.728
EGF	ESR1	9606.ENSP00000265171	9606.ENSP00000405330	0	0	0	0	0	0.056	0	0.782	0.785
EGF	MET	9606.ENSP00000265171	9606.ENSP00000317272	0	0	0	0	0	0.056	0.6	0.694	0.874
EGF	FOS	9606.ENSP00000265171	9606.ENSP00000306245	0	0	0	0	0	0	0.9	0.687	0.967
EGF	CTNNB1	9606.ENSP00000265171	9606.ENSP00000344456	0	0	0	0	0	0.116	0.9	0.782	0.979
EGF	ERBB3	9606.ENSP00000265171	9606.ENSP00000267101	0	0	0	0	0.177	0.301	0.9	0.987	0.999
ERBB3	EGF	9606.ENSP00000267101	9606.ENSP00000265171	0	0	0	0	0.177	0.301	0.9	0.987	0.999
ERBB3	ESR1	9606.ENSP00000267101	9606.ENSP00000405330	0	0	0	0	0	0.102	0	0.725	0.743
ERBB3	IGF2	9606.ENSP00000267101	9606.ENSP00000391826	0	0	0	0	0	0	0.6	0.391	0.745
ERBB3	PTEN	9606.ENSP00000267101	9606.ENSP00000361021	0	0	0	0	0	0.191	0	0.768	0.804
ERBB3	CTNNB1	9606.ENSP00000267101	9606.ENSP00000344456	0	0	0	0	0.062	0.461	0	0.708	0.839
ERBB3	MET	9606.ENSP00000267101	9606.ENSP00000317272	0	0	0	0.562	0.063	0.539	0.8	0.938	0.944
ESR1	TGFB1	9606.ENSP00000405330	9606.ENSP00000221930	0	0	0	0	0	0	0	0.488	0.488
ESR1	COL1A1	9606.ENSP00000405330	9606.ENSP00000225964	0	0	0	0	0	0.056	0	0.421	0.43
ESR1	AHR	9606.ENSP00000405330	9606.ENSP00000242057	0	0	0	0	0	0.873	0	0.99	0.998
ESR1	RAF1	9606.ENSP00000405330	9606.ENSP00000251849	0	0	0	0	0	0.102	0	0.459	0.493
ESR1	EGF	9606.ENSP00000405330	9606.ENSP00000265171	0	0	0	0	0	0.056	0	0.782	0.785
ESR1	ERBB3	9606.ENSP00000405330	9606.ENSP00000267101	0	0	0	0	0	0.102	0	0.725	0.743
ESR1	GJA1	9606.ENSP00000405330	9606.ENSP00000282561	0	0	0	0	0	0	0	0.424	0.424
ESR1	FOS	9606.ENSP00000405330	9606.ENSP00000306245	0	0	0	0	0	0.422	0.9	0.983	0.998
ESR1	CXCL8	9606.ENSP00000405330	9606.ENSP00000306512	0	0	0	0	0	0	0	0.518	0.518
ESR1	MET	9606.ENSP00000405330	9606.ENSP00000317272	0	0	0	0	0	0.077	0	0.469	0.488
ESR1	CTNNB1	9606.ENSP00000405330	9606.ENSP00000344456	0	0	0	0	0	0.345	0	0.988	0.992
ESR1	RUNX2	9606.ENSP00000405330	9606.ENSP00000360493	0	0	0	0	0	0.152	0.9	0.962	0.996
ESR1	PTEN	9606.ENSP00000405330	9606.ENSP00000361021	0	0	0	0	0	0.282	0	0.715	0.787
ESR1	IGFBP3	9606.ENSP00000405330	9606.ENSP00000370473	0	0	0	0	0	0	0	0.518	0.518
ESR1	IGF2	9606.ENSP00000405330	9606.ENSP00000391826	0	0	0	0	0	0	0	0.562	0.562
ESR1	CYP1B1	9606.ENSP00000405330	9606.ENSP00000478561	0	0	0	0	0.073	0.073	0	0.655	0.678
FOS	TGFB1	9606.ENSP00000306245	9606.ENSP00000221930	0	0	0	0	0	0	0.9	0.468	0.944
FOS	RAF1	9606.ENSP00000306245	9606.ENSP00000251849	0	0	0	0	0	0.064	0	0.52	0.531
FOS	EGF	9606.ENSP00000306245	9606.ENSP00000265171	0	0	0	0	0	0	0.9	0.687	0.967
FOS	MET	9606.ENSP00000306245	9606.ENSP00000317272	0	0	0	0	0	0.071	0	0.393	0.412
FOS	IGF2	9606.ENSP00000306245	9606.ENSP00000391826	0	0	0	0	0	0	0	0.47	0.47
FOS	PTEN	9606.ENSP00000306245	9606.ENSP00000361021	0	0	0	0	0.063	0.11	0	0.559	0.6
FOS	CXCL8	9606.ENSP00000306245	9606.ENSP00000306512	0	0	0	0	0.077	0	0	0.602	0.616
FOS	RUNX2	9606.ENSP00000306245	9606.ENSP00000360493	0	0	0	0	0	0.486	0.8	0.898	0.988
FOS	CTNNB1	9606.ENSP00000306245	9606.ENSP00000344456	0	0	0	0	0	0	0.9	0.928	0.992
FOS	ESR1	9606.ENSP00000306245	9606.ENSP00000405330	0	0	0	0	0	0.422	0.9	0.983	0.998
GJA1	COL1A1	9606.ENSP00000282561	9606.ENSP00000225964	0	0	0	0	0.159	0	0	0.374	0.451
GJA1	EGF	9606.ENSP00000282561	9606.ENSP00000265171	0	0	0	0	0.062	0	0	0.503	0.513
GJA1	ESR1	9606.ENSP00000282561	9606.ENSP00000405330	0	0	0	0	0	0	0	0.424	0.424
GJA1	RUNX2	9606.ENSP00000282561	9606.ENSP00000360493	0	0	0	0	0	0	0	0.455	0.455
GJA1	PTEN	9606.ENSP00000282561	9606.ENSP00000361021	0	0	0	0	0	0.176	0	0.572	0.633
GJA1	CTNNB1	9606.ENSP00000282561	9606.ENSP00000344456	0	0	0	0	0.072	0.176	0.9	0.987	0.998
HADHB	ACOX1	9606.ENSP00000325136	9606.ENSP00000293217	0.055	0	0	0	0.158	0.102	0.9	0.519	0.959
IGF2	TGFB1	9606.ENSP00000391826	9606.ENSP00000221930	0	0	0	0	0	0	0	0.567	0.567
IGF2	COL1A1	9606.ENSP00000391826	9606.ENSP00000225964	0	0	0	0	0.182	0	0	0.338	0.435
IGF2	EGF	9606.ENSP00000391826	9606.ENSP00000265171	0	0	0	0	0	0	0	0.658	0.658
IGF2	ERBB3	9606.ENSP00000391826	9606.ENSP00000267101	0	0	0	0	0	0	0.6	0.391	0.745
IGF2	FOS	9606.ENSP00000391826	9606.ENSP00000306245	0	0	0	0	0	0	0	0.47	0.47
IGF2	MET	9606.ENSP00000391826	9606.ENSP00000317272	0	0	0	0	0.062	0	0.6	0.415	0.761
IGF2	CTNNB1	9606.ENSP00000391826	9606.ENSP00000344456	0	0	0	0	0	0	0.9	0.607	0.959
IGF2	PTEN	9606.ENSP00000391826	9606.ENSP00000361021	0	0	0	0	0	0	0	0.562	0.562
IGF2	IGFBP3	9606.ENSP00000391826	9606.ENSP00000370473	0	0	0	0	0.155	0.873	0.6	0.989	0.999
IGF2	ESR1	9606.ENSP00000391826	9606.ENSP00000405330	0	0	0	0	0	0	0	0.562	0.562
IGFBP3	TGFB1	9606.ENSP00000370473	9606.ENSP00000221930	0	0	0	0	0	0	0	0.415	0.415
IGFBP3	COL1A1	9606.ENSP00000370473	9606.ENSP00000225964	0	0	0	0	0.29	0.27	0	0.341	0.628
IGFBP3	EGF	9606.ENSP00000370473	9606.ENSP00000265171	0	0	0	0	0	0	0	0.518	0.518
IGFBP3	COL3A1	9606.ENSP00000370473	9606.ENSP00000304408	0	0	0	0	0.23	0	0	0.284	0.425
IGFBP3	CXCL8	9606.ENSP00000370473	9606.ENSP00000306512	0	0	0	0	0	0	0	0.459	0.459
IGFBP3	CTNNB1	9606.ENSP00000370473	9606.ENSP00000344456	0	0	0	0	0	0	0	0.535	0.535
IGFBP3	PTEN	9606.ENSP00000370473	9606.ENSP00000361021	0	0	0	0	0	0	0	0.469	0.469
IGFBP3	ESR1	9606.ENSP00000370473	9606.ENSP00000405330	0	0	0	0	0	0	0	0.518	0.518
IGFBP3	IGF2	9606.ENSP00000370473	9606.ENSP00000391826	0	0	0	0	0.155	0.873	0.6	0.989	0.999
MET	TGFB1	9606.ENSP00000317272	9606.ENSP00000221930	0	0	0	0	0.062	0.15	0	0.409	0.487
MET	EGF	9606.ENSP00000317272	9606.ENSP00000265171	0	0	0	0	0	0.056	0.6	0.694	0.874
MET	ERBB3	9606.ENSP00000317272	9606.ENSP00000267101	0	0	0	0.562	0.063	0.539	0.8	0.938	0.944
MET	FOS	9606.ENSP00000317272	9606.ENSP00000306245	0	0	0	0	0	0.071	0	0.393	0.412
MET	CXCL8	9606.ENSP00000317272	9606.ENSP00000306512	0	0	0	0	0	0	0	0.46	0.459
MET	ESR1	9606.ENSP00000317272	9606.ENSP00000405330	0	0	0	0	0	0.077	0	0.469	0.488
MET	PTEN	9606.ENSP00000317272	9606.ENSP00000361021	0	0	0	0	0.063	0.289	0	0.668	0.76
MET	IGF2	9606.ENSP00000317272	9606.ENSP00000391826	0	0	0	0	0.062	0	0.6	0.415	0.761
MET	CTNNB1	9606.ENSP00000317272	9606.ENSP00000344456	0	0	0	0	0.063	0.518	0.9	0.891	0.994
MMP10	COL1A1	9606.ENSP00000279441	9606.ENSP00000225964	0	0	0	0	0.065	0.059	0	0.402	0.428
MMP10	EGF	9606.ENSP00000279441	9606.ENSP00000265171	0	0	0	0	0	0	0	0.499	0.499
MMP10	CTNNB1	9606.ENSP00000279441	9606.ENSP00000344456	0	0	0	0	0	0.073	0	0.475	0.492
MMP10	CXCL8	9606.ENSP00000279441	9606.ENSP00000306512	0	0	0	0	0.13	0	0	0.479	0.527
NCF1	CXCL8	9606.ENSP00000289473	9606.ENSP00000306512	0	0	0	0	0.08	0	0	0.395	0.419
NCF1	NOS2	9606.ENSP00000289473	9606.ENSP00000327251	0	0	0	0	0	0	0	0.45	0.45
NOS2	TGFB1	9606.ENSP00000327251	9606.ENSP00000221930	0	0	0	0	0	0	0	0.426	0.426
NOS2	NCF1	9606.ENSP00000327251	9606.ENSP00000289473	0	0	0	0	0	0	0	0.45	0.45
NOS2	ACOX1	9606.ENSP00000327251	9606.ENSP00000293217	0	0	0	0	0.063	0	0.9	0.095	0.907
NOS2	CXCL8	9606.ENSP00000327251	9606.ENSP00000306512	0	0	0	0	0.053	0	0	0.583	0.589
PTEN	TGFB1	9606.ENSP00000361021	9606.ENSP00000221930	0	0	0	0	0	0.057	0	0.483	0.492
PTEN	RAF1	9606.ENSP00000361021	9606.ENSP00000251849	0	0	0	0	0.072	0.111	0	0.688	0.72
PTEN	EGF	9606.ENSP00000361021	9606.ENSP00000265171	0	0	0	0	0.068	0.062	0	0.714	0.728
PTEN	ERBB3	9606.ENSP00000361021	9606.ENSP00000267101	0	0	0	0	0	0.191	0	0.768	0.804
PTEN	GJA1	9606.ENSP00000361021	9606.ENSP00000282561	0	0	0	0	0	0.176	0	0.572	0.633
PTEN	FOS	9606.ENSP00000361021	9606.ENSP00000306245	0	0	0	0	0.063	0.11	0	0.559	0.6
PTEN	CXCL8	9606.ENSP00000361021	9606.ENSP00000306512	0	0	0	0	0	0	0	0.519	0.519
PTEN	MET	9606.ENSP00000361021	9606.ENSP00000317272	0	0	0	0	0.063	0.289	0	0.668	0.76
PTEN	CTNNB1	9606.ENSP00000361021	9606.ENSP00000344456	0	0	0	0	0.062	0.511	0	0.95	0.975
PTEN	IGFBP3	9606.ENSP00000361021	9606.ENSP00000370473	0	0	0	0	0	0	0	0.469	0.469
PTEN	IGF2	9606.ENSP00000361021	9606.ENSP00000391826	0	0	0	0	0	0	0	0.562	0.562
PTEN	ESR1	9606.ENSP00000361021	9606.ENSP00000405330	0	0	0	0	0	0.282	0	0.715	0.787
PYGM	CHRM1	9606.ENSP00000164139	9606.ENSP00000306490	0	0	0	0	0	0	0	0.764	0.764
RAF1	ESR1	9606.ENSP00000251849	9606.ENSP00000405330	0	0	0	0	0	0.102	0	0.459	0.493
RAF1	FOS	9606.ENSP00000251849	9606.ENSP00000306245	0	0	0	0	0	0.064	0	0.52	0.531
RAF1	CTNNB1	9606.ENSP00000251849	9606.ENSP00000344456	0	0	0	0	0.053	0.142	0	0.506	0.563
RAF1	EGF	9606.ENSP00000251849	9606.ENSP00000265171	0	0	0	0	0	0.056	0	0.631	0.636
RAF1	PTEN	9606.ENSP00000251849	9606.ENSP00000361021	0	0	0	0	0.072	0.111	0	0.688	0.72
RUNX2	TGFB1	9606.ENSP00000360493	9606.ENSP00000221930	0	0	0	0	0.085	0	0	0.547	0.568
RUNX2	COL1A1	9606.ENSP00000360493	9606.ENSP00000225964	0	0	0	0	0	0	0.9	0.857	0.985
RUNX2	EGF	9606.ENSP00000360493	9606.ENSP00000265171	0	0	0	0	0	0	0	0.452	0.452
RUNX2	GJA1	9606.ENSP00000360493	9606.ENSP00000282561	0	0	0	0	0	0	0	0.455	0.455
RUNX2	FOS	9606.ENSP00000360493	9606.ENSP00000306245	0	0	0	0	0	0.486	0.8	0.898	0.988
RUNX2	CXCL8	9606.ENSP00000360493	9606.ENSP00000306512	0	0	0	0	0.098	0	0	0.402	0.438
RUNX2	CTNNB1	9606.ENSP00000360493	9606.ENSP00000344456	0	0	0	0	0	0.107	0	0.937	0.942
RUNX2	ESR1	9606.ENSP00000360493	9606.ENSP00000405330	0	0	0	0	0	0.152	0.9	0.962	0.996
TGFB1	IGFBP3	9606.ENSP00000221930	9606.ENSP00000370473	0	0	0	0	0	0	0	0.415	0.415
TGFB1	NOS2	9606.ENSP00000221930	9606.ENSP00000327251	0	0	0	0	0	0	0	0.426	0.426
TGFB1	MET	9606.ENSP00000221930	9606.ENSP00000317272	0	0	0	0	0.062	0.15	0	0.409	0.487
TGFB1	ESR1	9606.ENSP00000221930	9606.ENSP00000405330	0	0	0	0	0	0	0	0.488	0.488
TGFB1	PTEN	9606.ENSP00000221930	9606.ENSP00000361021	0	0	0	0	0	0.057	0	0.483	0.492
TGFB1	IGF2	9606.ENSP00000221930	9606.ENSP00000391826	0	0	0	0	0	0	0	0.567	0.567
TGFB1	RUNX2	9606.ENSP00000221930	9606.ENSP00000360493	0	0	0	0	0.085	0	0	0.547	0.568
TGFB1	COL3A1	9606.ENSP00000221930	9606.ENSP00000304408	0	0	0	0	0	0.08	0	0.559	0.577
TGFB1	CXCL8	9606.ENSP00000221930	9606.ENSP00000306512	0	0	0	0	0.096	0	0	0.652	0.671
TGFB1	COL1A1	9606.ENSP00000221930	9606.ENSP00000225964	0	0	0	0	0.062	0.182	0	0.664	0.72
TGFB1	EGF	9606.ENSP00000221930	9606.ENSP00000265171	0	0	0	0	0	0	0	0.881	0.881
TGFB1	FOS	9606.ENSP00000221930	9606.ENSP00000306245	0	0	0	0	0	0	0.9	0.468	0.944
TGFB1	CTNNB1	9606.ENSP00000221930	9606.ENSP00000344456	0	0	0	0	0	0.064	0.9	0.617	0.961

## Sheet: Figure4C, E
Category	CategoryID	GO	Description	PARENT_GO	LogP	Enrichment	Z-score	#TotalGeneInLibrary	#GeneInGO	#GeneInHitList	#GeneInGOAndHitList	%InGO	STDV %InGO	GeneID	Hits	Log(q-value)	GeneList
GO Biological Processes	19	GO:0007167	enzyme-linked receptor protein signaling pathway	19_GO:0023052 signaling	-12	21	15	30182	626	25	11	44	9.9	860|1277|1281|1499|1950|2065|2353|3481|4233|5894|7040	RUNX2|COL1A1|COL3A1|CTNNB1|EGF|ERBB3|FOS|IGF2|MET|RAF1|TGFB1	-7.7	MyList
GO Biological Processes	19	GO:0071396	cellular response to lipid	19_GO:0050896 response to stimulus	-11	23	15	30182	527	25	10	40	9.8	196|1277|1545|2099|2353|3032|3576|4843|7040|653361	AHR|COL1A1|CYP1B1|ESR1|FOS|HADHB|CXCL8|NOS2|TGFB1|NCF1	-7.2	MyList
GO Biological Processes	19	GO:0071417	cellular response to organonitrogen compound	19_GO:0050896 response to stimulus	-11	21	14	30182	586	25	10	40	9.8	196|1128|1277|1281|1499|1545|2353|2697|3481|5894	AHR|CHRM1|COL1A1|COL3A1|CTNNB1|CYP1B1|FOS|GJA1|IGF2|RAF1	-6.9	MyList
GO Biological Processes	19	GO:1901699	cellular response to nitrogen compound	19_GO:0050896 response to stimulus	-10	19	13	30182	643	25	10	40	9.8	196|1128|1277|1281|1499|1545|2353|2697|3481|5894	AHR|CHRM1|COL1A1|COL3A1|CTNNB1|CYP1B1|FOS|GJA1|IGF2|RAF1	-6.6	MyList
GO Biological Processes	19	GO:0007169	transmembrane receptor protein tyrosine kinase signaling pathway	19_GO:0023052 signaling	-9	23	13	30182	416	25	8	32	9.3	1277|1499|1950|2065|3481|4233|5894|7040	COL1A1|CTNNB1|EGF|ERBB3|IGF2|MET|RAF1|TGFB1	-5.4	MyList
GO Biological Processes	19	GO:0048732	gland development	19_GO:0032502 developmental process	-9	23	13	30182	418	25	8	32	9.3	1499|1545|1950|2099|3481|4233|5894|7040	CTNNB1|CYP1B1|EGF|ESR1|IGF2|MET|RAF1|TGFB1	-5.4	MyList
GO Biological Processes	19	GO:0071363	cellular response to growth factor stimulus	19_GO:0050896 response to stimulus	-8.4	20	12	30182	488	25	8	32	9.3	860|1277|1281|1499|2353|3576|5894|7040	RUNX2|COL1A1|COL3A1|CTNNB1|FOS|CXCL8|RAF1|TGFB1	-4.9	MyList
GO Biological Processes	19	GO:0050673	epithelial cell proliferation	19_GO:0009987 cellular process	-8.4	43	16	30182	167	25	6	24	8.5	860|1499|1950|2099|3486|5894	RUNX2|CTNNB1|EGF|ESR1|IGFBP3|RAF1	-4.9	MyList
GO Biological Processes	19	GO:0001568	blood vessel development	19_GO:0032502 developmental process	-8.3	19	12	30182	506	25	8	32	9.3	196|1277|1281|1499|1545|1950|3576|7040	AHR|COL1A1|COL3A1|CTNNB1|CYP1B1|EGF|CXCL8|TGFB1	-4.9	MyList
GO Biological Processes	19	GO:0071407	cellular response to organic cyclic compound	19_GO:0050896 response to stimulus	-8.3	19	12	30182	510	25	8	32	9.3	196|1128|1277|1499|1545|2099|7040|653361	AHR|CHRM1|COL1A1|CTNNB1|CYP1B1|ESR1|TGFB1|NCF1	-4.9	MyList
GO Cellular Components	20	GO:0031093	platelet alpha granule lumen		-4.6	54	13	30182	67	25	3	12	6.5	1950|3481|7040	EGF|IGF2|TGFB1	-2.3	MyList
GO Cellular Components	20	GO:0005667	transcription regulator complex		-4.2	12	7.1	30182	515	25	5	20	8	196|860|1499|2099|2353	AHR|RUNX2|CTNNB1|ESR1|FOS	-2	MyList
GO Cellular Components	20	GO:0031091	platelet alpha granule		-4.2	40	11	30182	91	25	3	12	6.5	1950|3481|7040	EGF|IGF2|TGFB1	-2	MyList
GO Cellular Components	20	GO:0045177	apical part of cell		-3.3	11	6	30182	446	25	4	16	7.3	1499|2065|2697|5728	CTNNB1|ERBB3|GJA1|PTEN	-1.3	MyList
GO Cellular Components	20	GO:0032993	protein-DNA complex		-3.1	16	6.5	30182	225	25	3	12	6.5	1499|2099|2353	CTNNB1|ESR1|FOS	-1.1	MyList
GO Cellular Components	20	GO:0031012	extracellular matrix		-3	8.7	5.3	30182	555	25	4	16	7.3	1277|1281|4319|7040	COL1A1|COL3A1|MMP10|TGFB1	-1	MyList
GO Cellular Components	20	GO:0030312	external encapsulating structure		-3	8.7	5.3	30182	556	25	4	16	7.3	1277|1281|4319|7040	COL1A1|COL3A1|MMP10|TGFB1	-1	MyList
GO Cellular Components	20	GO:0009925	basal plasma membrane		-2.9	14	6	30182	266	25	3	12	6.5	1499|2065|4233	CTNNB1|ERBB3|MET	-0.92	MyList
GO Cellular Components	20	GO:0045178	basal part of cell		-2.8	13	5.7	30182	285	25	3	12	6.5	1499|2065|4233	CTNNB1|ERBB3|MET	-0.86	MyList
GO Cellular Components	20	GO:0005788	endoplasmic reticulum lumen		-2.7	12	5.4	30182	312	25	3	12	6.5	1277|1281|3486	COL1A1|COL3A1|IGFBP3	-0.75	MyList
GO Molecular Functions	21	GO:0008047	enzyme activator activity		-6.4	14	9.4	30182	596	25	7	28	9	860|1950|2065|3481|3486|5894|653361	RUNX2|EGF|ERBB3|IGF2|IGFBP3|RAF1|NCF1	-3.5	MyList
GO Molecular Functions	21	GO:0001221	transcription coregulator binding		-5.7	44	13	30182	111	25	4	16	7.3	196|1499|2099|2353	AHR|CTNNB1|ESR1|FOS	-3	MyList
GO Molecular Functions	21	GO:0030296	protein tyrosine kinase activator activity		-5.5	110	18	30182	34	25	3	12	6.5	1950|2065|3481	EGF|ERBB3|IGF2	-2.9	MyList
GO Molecular Functions	21	GO:0019838	growth factor binding		-5.4	37	12	30182	132	25	4	16	7.3	1277|1281|2065|3486	COL1A1|COL3A1|ERBB3|IGFBP3	-2.8	MyList
GO Molecular Functions	21	GO:0030295	protein kinase activator activity		-5.3	36	12	30182	135	25	4	16	7.3	1950|2065|3481|5894	EGF|ERBB3|IGF2|RAF1	-2.8	MyList
GO Molecular Functions	21	GO:0019209	kinase activator activity		-5.3	34	11	30182	141	25	4	16	7.3	1950|2065|3481|5894	EGF|ERBB3|IGF2|RAF1	-2.8	MyList
GO Molecular Functions	21	GO:0046332	SMAD binding		-4.5	47	12	30182	77	25	3	12	6.5	1281|1499|2353	COL3A1|CTNNB1|FOS	-2.2	MyList
GO Molecular Functions	21	GO:0140297	DNA-binding transcription factor binding		-4.4	13	7.4	30182	478	25	5	20	8	196|860|1499|2099|2353	AHR|RUNX2|CTNNB1|ESR1|FOS	-2.1	MyList
GO Molecular Functions	21	GO:0019887	protein kinase regulator activity		-4.4	20	8.6	30182	238	25	4	16	7.3	1950|2065|3481|5894	EGF|ERBB3|IGF2|RAF1	-2.1	MyList
GO Molecular Functions	21	GO:0008013	beta-catenin binding		-4.3	41	11	30182	88	25	3	12	6.5	1499|2099|2697	CTNNB1|ESR1|GJA1	-2.1	MyList

## Sheet: Figure4D
Pathway	gene radio	P	Count
hsa05205:Proteoglycans in cancer	41.86	7.24436e+41	18
hsa04151:PI3K-Akt signaling pathway	37.21	1.62181e+37	16
hsa04926:Relaxin signaling pathway	27.91	8.12831e+27	12
hsa05418:Fluid shear stress and atherosclerosis	23.26	1.8197e+23	10
hsa04933:AGE-RAGE signaling pathway in diabetic complications	20.93	8.51138e+20	9
hsa05206:MicroRNAs in cancer	25.58	3.80189e+25	11
hsa05415:Diabetic cardiomyopathy	20.93	8.51138e+20	9
hsa04020:Calcium signaling pathway	20.93	8.51138e+20	9
hsa05202:Transcriptional misregulation in cancer	18.6	3.98107e+18	8
hsa05010:Alzheimer disease	20.93	8.51138e+20	9
hsa04659:Th17 cell differentiation	13.95	89125100000000	6
hsa05131:Shigellosis	13.95	89125100000000	6
hsa05222:Small cell lung cancer	9.3	1995262315	4
hsa04725:Cholinergic synapse	9.3	1995262315	4
hsa05120:Epithelial cell signaling in Helicobacter pylori infection	6.98	9.54993e+06	3
hsa04146:Peroxisome	6.98	9.54993e+06	3
