# Supplementary material for: Inhibitory effect of Zhujing Pill on myopia progression: Mechanistic insights based on metabonomics and network pharmacology
Source: PLoS One. 2024 Dec 3;19(12):e0312379. doi: 10.1371/journal.pone.0312379 (PMC11614212; doi:10.1371/journal.pone.0312379)
Supplement: S1 Raw data — (ZIP) [file pone.0312379.s001.zip › S2 File/Figure 5/Figure5.xlsx]

## Sheet: Sheet1
myopic gene	type
COL2A1	3
SCO2	3
ZNF644	3
COL11A1	3
MYP2	3
MYP3	3
MYP1	3
SLITRK6	3
MYP10	3
P3H2	3
FBN1	3
MYP7	3
MYP8	3
MYP9	3
MYP17	3
MYP15	3
LRPAP1	3
MYP5	3
MYP18	3
NYX	3
MYP14	3
ARR3	3
MYP12	3
MYP11	3
MYP13	3
MYP16	3
SLC39A5	3
CPSF1	3
PRIMPOL	3
LOXL3	3
P4HA2	3
MYP19	3
COL18A1	3
CACNA1F	3
GZF1	3
MYP20	3
OPN1LW	3
LRP2	3
CNGB3	3
RPGR	3
TYR	3
TYMP	3
POMGNT1	3
NCAPH2	3
VPS13B	3
OPEM	3
LTBP2	3
CHD7	3
PAX6	3
MIR939	3
MYP4	3
ADAMTS10	3
COL9A1	3
OPN1MW	3
ADAMTS17	3
CNP	3
DOK1	3
COL9A2	3
RHO	3
HS6ST2	3
COL11A2	3
MYOC	3
GRM6	3
COL9A3	3
COL1A1	3
GNB3	3
CEMIP2	3
PAK2	3
LAMA1	3
CBS	3
GNAT1	3
IGF1	3
IRX5	3
SLC19A1	3
LUM	3
PDE6B	3
TRPM1	3
CTNND2	3
FMOD	3
GJD2	3
LRIT3	3
TGFB1	3
CLDN19	3
GRK1	3
SLC24A1	3
ZEB2	3
CRYAA	3
CABP4	3
RASGRF1	3
MYO7A	3
MAF	3
ZNF469	3
TGIF1	3
BED	3
ABCA4	3
CFAP418	3
ADAMTSL4	3
GPR179	3
PDE6H	3
BMP4	3
FGF2	3
HGF	3
POMT1	3
POMT2	3
MMP2	3
NDUFAF7	3
TSPAN1	3
RARB	3
BFSP2	3
VCAN	3
CYP4V2	3
BLID	3
MMP3	3
MIR100HG	3
TGFB2	3
VIPR2	3
VEGFA	3
SERPINF1	3
FKRP	3
USH2A	3
LAMA2	3
RP2	3
SNTB1	3
DCN	3
LAMB2	3
COL4A4	3
PAX2	3
PRSS56	3
SAG	3
PDE6C	3
PLOD1	3
PRDM5	3
MMP1	3
POGZ	3
EPYC	3
FGF10	3
BDNF	3
OPTC	3
CNGA3	3
RBP3	3
KCNV2	3
OAT	3
FKTN	3
TIMP2	3
SHISA6	3
LARGE1	3
ZNF408	3
SMS	3
ZIC2	3
IL6	3
LAMA5	3
CRYBA4	3
MIPEP	3
GMPPB	3
PRPH2	3
CYP1B1	3
NDUFB11	3
RBFOX1	3
RDH5	3
BICC1	3
POLR3B	3
TIMP1	3
SOX2	3
CHRM1	3
RPE65	3
GNAT2	3
GJB2	3
PTPRR	3
ASXL1	3
CCDC102B	3
TTC8	3
B3GALNT2	3
RIMS1	3
UMODL1	3
TULP1	3
ATP6V0A2	3
KCNQ5	3
ZMAT4	3
NFIX	3
MMP9	3
EGR1	3
VCAN-AS1	3
LOC113939944	3
LOC111365204	3
BMP2	3
SIX6	3
PHKA2	3
WNT7B	3
BMP2K	3
CDCA3	3
MTHFR	3
FGFR3	3
TEX28	3
RDH8	3
PROM1	3
RP1	3
SLC25A4	3
MSX2	3
DAG1	3
NDE1	3
ALDH18A1	3
ATF6	3
TIMP3	3
NDP	3
GOLGA8B	3
MIR328	3
CERS3	3
TNRC6B	3
ACAN	3
VIP	3
MIR4660	3
CHM	3
MIR184	3
ZBTB14	3
ELOVL4	3
NOS1	3
BBS1	3
C1QTNF9B	3
PCOTH	3
ADAMTSL4-AS2	3
TBC1D7	3
GRIA4	3
BMP3	3
KLHL7	3
LOC121815974	3
LCA5	3
COX7B	3
GUCY2D	3
SPATA7	3
CTNNB1	3
AGBL5	3
MCDR1	3
UBE3B	3
TRAPPC11	3
IFT140	3
RHOA	3
FBN2	3
TGFB3	3
FLII	3
GCG	3
RNU4ATAC	3
PCARE	3
CHRNG	3
EXOSC2	3
CDH23	3
XYLT1	3
ADAMTS18	3
LOC101927188	3
HSPG2	3
EFEMP1	3
APLP2	3
USH1C	3
CACNA2D4	3
HUWE1	3
LRAT	3
IQSEC2	3
MYO15A	3
PPFIA2	3
DEPDC4	3
GC	3
PRELP	3
TGFBR1	3
RAB28	3
HCCS	3
TCF4	3
NMNAT1	3
POU3F4	3
CLUL1	3
PRTN3	3
CFH	3
MYH11	3
DOHH	3
CFAP410	3
RIN2	3
IGF1R	3
COL5A1	3
GPSM2	3
MPZL2	3
H4C5	3
KAT5	3
B4GALT1	3
EFL1	3
TBC1D24	3
SMAD9	3
FBXW11	3
CRIPT	3
SEMA4A	3
COL4A3	3
ABCA1	3
GPR143	3
ALDH3A2	3
ARMS2	3
ASPH	3
CNGA1	3
COL4A5	3
TBC1D7-LOC100130357	3
PIK3CA	3
PTEN	3
NR2E3	3
CC2D2A	3
RAI1	3
EMC1	3
LDLRAD2	3
BBS10	3
CLRN1	3
CNGB1	3
RPGRIP1	3
NIPBL	3
CLASP1	3
ADAMTSL1	3
ERBB3	3
BAP1	3
GLRA2	3
RPL10	3
IPO8	3
VPS50	3
DACT1	3
FZD5	3
AKT1	3
CRX	3
ATP6V1A	3
ZDHHC24	3
USH2A-AS2	3
USH2A-AS1	3
MCOR	3
MACOM	3
TGFBR2	3
MET	3
ZC3H11B	3
HHAT	3
EYS	3
UBE3A	3
KRAS	3
ELN	3
BEST1	3
RSRC2	3
ALX4	3
AEBP1	3
TGFBI	3
VSX2	3
MAP2K2	3
GJA8	3
COL1A2	3
RDH12	3
WDR19	3
FN1	3
HDAC8	3
POLR3A	3
COL5A2	3
ATP6V1E1	3
FAM50A	3
FOXL2	3
ELP4	3
OCA2	3
KIF11	3
PLOD3	3
TUB	3
ARL6	3
DEAF1	3
NRCAM	3
MECP2	3
RLBP1	3
LOX	3
AHDC1	3
RP1L1	3
PHF21A	3
SNRPN	3
IFT122	3
CEP290	3
EXT2	3
KIAA1549	3
ZNF536	3
CRIM1	3
POLR1C	3
ACTC1	3
SMC3	3
CDHR1	3
RARA	3
PRPF31	3
COL8A1	3
CRB1	3
PDE6G	3
WHRN	3
NRL	3
MTOR	3
HERC1	3
ALMS1	3
GJA1	3
NSD1	3
AIPL1	3
SMC1A	3
OPSIN-LCR	3
SNHG14	3
GUCA1A	3
NF1	3
SLC2A10	3
ADAM9	3
MYH10	3
RBL2	3
SATB1	3
HGSNAT	3
CFAP418-AS1	3
TCF4-AS1	3
LOC105371046	3
GPDS1	3
LOC122152296	3
PSS	3
PITX2	3
DYRK1A	3
POMK	3
VSX1	3
RGR	3
FLNA	3
SOX9	3
OPTN	3
LIMK1	3
PIGT	3
CRYGD	3
FSCN2	3
RAD21	3
ZIC5	3
HTT	3
COL4A1	3
SDHB	3
HACE1	3
HADHA	3
PRPF8	3
RP9	3
MC1R	3
PDGFRA	3
B4GALT7	3
PDE6A	3
SLC5A7	3
NDP-AS1	3
XYLT2	3
CDKL5	3
MKS1	3
MAK	3
FOXC1	3
PGF	3
ARID1B	3
MED13L	3
TTLL5	3
FAM161A	3
GATA4	3
FGFR2	3
IMPDH1	3
TFAP2B	3
CACNA1D	3
BFSP2-AS1	3
OFD1	3
EP300	3
MFRP	3
SOD1	3
ATP6V1B2	3
B3GALT6	3
PRPF3	3
CUBN	3
BMP6	3
CERKL	3
TOX	3
PMM2	3
SOX10	3
HERC2	3
MAP2K1	3
NRAS	3
NONO	3
CHST14	3
SHOC2	3
MAGEL2	3
H4C3	3
CLDN16	3
SHH	3
PRCD	3
ABCC6	3
CANT1	3
ADGRV1	3
ROM1	3
IMPG2	3
PTPN11	3
MBD5	3
ZFPM2	3
ADAMTSL2	3
C12orf57	3
ADAMTS2	3
PTPRD	3
USP9X	3
SDHD	3
FKBP14	3
NBAS	3
MERTK	3
BBS4	3
KAT6B	3
CD36	3
RCBTB1	3
ATRX	3
WDR35	3
VEGFB	3
PCDH15	3
COL10A1	3
OPN1SW	3
EYA1	3
COL4A6	3
KIAA0586	3
RPTOR	3
RNASEH2C	3
TFAP2A	3
BRD4	3
TEAD1	3
ZNF664	3
HRAS	3
FLRT3	3
SLC35E2B	3
FHIT	3
PDLIM5	3
STRA6	3
FOXE3	3
YAP1	3
DHX38	3
PNPLA6	3
AHI1	3
TTR	3
EGFLAM	3
RASA2	3
LINC00989	3
GABRG3	3
ASPA	3
PDE6B-AS1	3
KTCN3	3
KTCN5	3
VLDLR	3
OCRL	3
EDN1	3
SDHC	3
PUF60	3
PACS1	3
SOX11	3
IFT43	3
TCF20	3
PDZD7	3
IL10	3
GJC2	3
ANKRD11	3
RRAS2	3
KMT2A	3
CSGALNACT1	3
FLI1	3
ERI1	3
GLE1	3
SLC39A13	3
RORB	3
BLOC1S1-RDH5	3
BRAF	3
DPYD	3
GLRB	3
HNRNPK	3
LRRC32	3
CRYBA2	3
ZSWIM6	3
MYO1H	3
IMPG1	3
GUCA1B	3
ZNF513	3
LPIN2	3
EWSR1	3
RERE	3
CWF19L1	3
MYRF	3
SMARCA4	3
PIK3R1	3
KDM5C	3
LRP8	3
LRRC70	3
EGFR	3
COL27A1	3
NLRP12	3
STX1A	3
AP1B1	3
ARID2	3
BPTF	3
TRIT1	3
MIR142	3
SUOX	3
IGF2	3
EED	3
KCNJ2	3
CRYBB2	3
TPP1	3
USP7	3
TIMM8A	3
TMEM63A	3
MKRN3	3
NPAP1	3
PWRN1	3
IPW	3
GSTO1	3
CLCN5	3
DAB2	3
AMN	3
ANKRD37	3
GRID2IP	3
GYPE	3
GARIN5B	3
FGF13	3
BCL11B	3
SMAD4	3
GPHN	3
IFT88	3
BBS2	3
SIX1	3
BBS9	3
JAG1	3
MYO5A	3
SMARCE1	3
PSMD12	3
SRCAP	3
DSE	3
FKBP6	3
SETD5	3
SNORD115-1	3
HLA-DQB1	3
BBS7	3
POU4F1	3
MFSD8	3
LINC00554	3
PML	3
PTPRN2	3
CHD4	3
SRPK2	3
CAPN9	3
MSRA	3
CLSTN2	3
DHX15	3
CNTN5	3
DENND1A	3
DNAH9	3
NAV3	3
TACC2	3
PPP1R3B	3
SPATA22	3
ZNF285	3
MIR124-1	3
LINC02275	3
PLPPR5-AS1	3
MATN3	3
PRPS1	3
TFE3	3
TRNT1	3
CRYBB1	3
CCDC28B	3
IFT52	3
ERCC2	3
PPT1	3
PHYH	3
ARL3	3
CLN3	3
TOPORS	3
KATNB1	3
BBIP1	3
SMARCA2	3
WDR36	3
IGFBP3	3
PRPF4	3
ZBTB38	3
ABCB6	3
FLVCR1	3
CCT5	3
IRX1	3
IRX2	3
TENT4A	3
NOTCH2	3
CASK	3
CAMK2G	3
KAT6A	3
MAN2B1	3
PPP2R5D	3
SOX5	3
CDC45	3
NSUN2	3
SEC23B	3
YME1L1	3
ARCN1	3
TWIST2	3
AFF4	3
GPAA1	3
AP3D1	3
RECQL4	3
SETBP1	3
SON	3
GNPTG	3
PACS2	3
BUD23	3
BLOC1S3	3
ZFHX4	3
DNAJC21	3
BICRA	3
USF3	3
KLLN	3
CACNA1C	3
ARSG	3
KIF7	3
VDR	3
CDKN2B-AS1	3
SKI	3
PCCA	3
TJP2	3
CYP26A1	3
MYO1D	3
C14orf39	3
SPTBN1	3
PARP8	3
SEMA4F	3
RELN	3
MMACHC	3
SLC25A24	3
ARHGEF18	3
CHRDL1	3
SNRNP200	3
IFT172	3
DYNC2H1	3
GLI2	3
ERG	3
CARS1	3
SNAP29	3
TAF6	3
FANCB	3
SRFBP1	3
MFF-DT	3
LOC111811965	3
DEL3Q13.31	3
MRXSMP	3
RRH	3
SLC35D1	3
LRMDA	3
PCDH1	3
HIF1A	3
BSG	3
BLOC1S5	3
QARS1	3
MIR29A	3
TNF	3
SMAP2	3
NID1	3
HMGCL	3
CREBBP	3
SOS1	3
CDKN1C	3
NDN	3
GH1	3
CA4	3
HYAL2	3
NUDT6	3
DMD	3
IGFBP4	3
PLEKHA7	3
PCMTD1	3
CFI	3
RSPO1	3
PTCH1	3
FNDC5	3
SLC38A8	3
CLIC2	3
POMC	3
RAF1	3
GAD1	3
ARAF	3
RUNX2	3
PPP1CB	3
MRAS	3
SOS2	3
LZTR1	3
AUTS2	3
RRAS	3
HPS3	3
HPS5	3
HPS6	3
NEIL2	3
ZNF692	3
CNGA4	3
FGFR1	3
ESR1	3
EPHA2	3
UCHL1	3
ENPP1	3
IFIH1	3
CDK8	3
KCNH1	3
SLC12A6	3
TAF1	3
ERCC3	3
LIG4	3
NCF1	3
NT5C2	3
SETD2	3
SMARCB1	3
ACOX1	3
ACSL4	3
ANTXR1	3
ARID1A	3
EIF2S3	3
KDM5B	3
NPR3	3
TLK2	3
TSPAN7	3
ELP1	3
MADD	3
NR2F1	3
PURA	3
RFC2	3
SMARCAL1	3
SMARCC2	3
DPF2	3
GTF2E2	3
MBTPS2	3
MLXIPL	3
SOX4	3
TARS1	3
VARS1	3
FANCI	3
SMARCD1	3
TKFC	3
WDR26	3
APC2	3
BAZ1B	3
EIF4H	3
EXOSC5	3
GTF2IRD1	3
RBM10	3
AGK	3
ATAD3A	3
CAMTA1	3
CHMP1A	3
CLIP2	3
COL12A1	3
GTF2I	3
TBL2	3
THG1L	3
AMMECR1	3
B3GLCT	3
CRYGC	3
CSPP1	3
GTF2H5	3
P4HTM	3
THOC6	3
WAC	3
RNF113A	3
COL25A1	3
GTPBP2	3
MED12L	3
TMEM94	3
TNPO2	3
BCL7B	3
DNAJC30	3
KCNE5	3
MPLKIP	3
PDZD8	3
PPP1R21	3
GTF2IRD2	3
METTL27	3
PRR12	3
CCNQ	3
VPS37D	3
TMEM270	3
RMRP	3
SNORD116-1	3
PWAR1	3
MKRN3-AS1	3
F13A1	3
HLA-DPB1	3
PCSK9	3
H2AC18	3
CDH2	3
POLG	3
AGO2	3
CNOT1	3
SPRED2	3
RAB3GAP1	3
CEP250	3
CAPN15	3
MIR21	3
LOC118142757	3
IQCB1	3
BLOC1S1	3
ERCC6	3
SNIP1	3
NEK2	3
AHR	3
HCN1	3
IDH3A	3
RBP4	3
IDH3B	3
PANK2	3
DHDDS	3
PRPF6	3
SLC7A14	3
SALL2	3
ZFYVE26	3
ADGRA3	3
ARL2BP	3
CYGB	3
REEP6	3
KIZ	3
PHF3	3
SCAPER	3
MT-ATP6	3
KRTCAP3	3
CLRN1-AS1	3
SLC26A5-AS1	3
PRPF31-AS1	3
LOC101927157	3
LOC112806037	3
RP22	3
RP24	3
RP34	3
RP6	3
KTCN2	3
KTCN4	3
KTCN6	3
KTCN7	3
KTCN8	3
MCOPCB1	3
MCOPCB2	3
RP29	3
RP63	3
SMPD1	3
RIT1	3
SGSH	3
TRPS1	3
HS2ST1	3
NAGLU	3
HPS1	3
H3-3B	3
CLN6	3
THUMPD1	3
H4C11	3
CHRM3	3
LOC106014249	3
FOS	3
KDR	3
MFN1	3
LMX1B	3
KDM4C	3
GAREM2	3
COMP	3
SIK3	3
GATM	3
DOCK9	3
GNA14	3
PGAP1	3
KCNJ1	3
ADORA2A	3
CRYAB	3
HOXA9	3
TGFA	3
ADCYAP1	3
BLTP3B	3
SCT	3
COL3A1	3
LTBP3	3
COL20A1	3
EEIG1	3
NRXN1	3
FRAS1	3
PAX3	3
CNDP2	3
RXYLT1	3
EGF	3
GRIN2B	3
KNG1	3
KCNJ5	3
TRIP11	3
SLC26A2	3
RGS9BP	3
TNKS	3
MYCBP2	3
MIR148A	3
MIR708	3
CBL	3
CP	3
P2RY12	3
HADHB	3
EXT1	3
GATA1	3
TDO2	3
GCDH	3
SCN4A	3
DDOST	3
STAR	3
CARD14	3
CNNM2	3
DTNBP1	3
HNRNPH1	3
HNRNPR	3
OGDHL	3
SEMA5A	3
MORC2	3
POLR2F	3
PPP2R3C	3
TBCE	3
TUBGCP2	3
ACSM3	3
ARHGAP35	3
EMILIN1	3
STMN2	3
AFF3	3
NUP188	3
CEP85L	3
FRMD5	3
FRA10AC1	3
INTS1	3
LRRC56	3
RIC3	3
CCDC107	3
ZNF454	3
BLOC1S5-TXNDC5	3
MIR19A	3
DPYD-AS1	3
EEF1E1-BLOC1S5	3
EMC1-AS1	3
MT-TS2	3
TFAP2A-AS2	3
LINC02456	3
LOC101448202	3
LOC101927178	3
DCR	3
SHFM3	3
GH-LCR	3
LOC108021846	3
LOC108903148	3
LOC111721705	3
LOC111982869	3
AMMEC	3
DEL10Q26	3
DEL16P13.3	3
DEL18Q	3
DEL1P36	3
DEL8Q13	3
DEL9P	3
DELXP11.3	3
DER22T11-22	3
MRX92	3
C16DUPQ12	3
PRODH	3
CES5A	3
PDE6D	3
CTSH	3
CENPI	3
PCDHA@	3
MMP14	3
VIM	3
GRK7	3
LOXL1	3
CCR6	3
CTBP2	3
SRSF1	3
TMEM67	3
RAB6B	3
DLGAP1	3
MYOM1	3
EMILIN2	3
IGHE	3
SLC35C1	3
GK	3
POMGNT2	3
CRPPA	3
COL6A1	3
TRAF3IP1	3
THSD4	3
FBN3	3
RD3	3
CHPF2	3
GALT	3
PEPD	3
TNFRSF21	3
RPL36AP23	3
NFKB1	3
PRKAA2	3
LRP6	3
MCL1	3
ST14	3
PSAT1	3
IL1RAP	3
PYGM	3
SLC22A5	3
PTPRZ1	3
COL17A1	3
CPT1B	3
EPHA8	3
SEMA3C	3
SLC6A19	3
DUT	3
GRB7	3
SLC28A1	3
ANAPC1	3
LGMN	3
BCAN	3
RPL4	3
ALDH1L1	3
CD109	3
ELAVL4	3
FUCA2	3
LRP1B	3
CFHR2	3
INA	3
RABEPK	3
SIPA1L2	3
SLC25A25	3
AP5Z1	3
PGS1	3
SNTG2	3
STAC2	3
ABLIM2	3
ATAT1	3
CIAO3	3
IL36B	3
PAXBP1	3
RALGAPB	3
HSD17B14	3
MACROD2	3
ZNF446	3
PRPF38B	3
ANKMY2	3
HMX2	3
ZC3H13	3
ZNF107	3
IFIT1B	3
FHIP1A	3
KRTAP9-2	3
CHKB-CPT1B	3
BCAN-AS1	3
LOC100507443	3
TP53	3
RIMS2	3
CHD8	3
NOS2	3
MMP12	3
POC5	3
MGAT2	3
LTBP1	3
ADAMTS4	3
PAPLN	3
ADAMTSL3	3
SFTA3	3
OPN4	3
ZNF41	3
APOL3	3
PRICKLE3	3
ZNF81	3
TTC21B	3
CFTR	3
BLK	3
ALDH7A1	3
CLU	3
CR2	3
PAFAH1B1	3
CD34	3
KLF4	3
CLDN14	3
TRPM3	3
TNIP1	3
AGMO	3
FAM167A	3
FNDC3B	3
ELFN1	3
BPIFA2	3
OPA1	3
SGCA	3
RS1	3
STRC	3
TNC	3
MMP10	3
SERPINB1	3
CXCL8	3
TNFRSF13B	3
ATOH7	3
EDNRB	3
AGRN	3
FOXG1	3
ADAMTS20	3
AP3B2	3
KCNG4	3
ADAMTSL5	3
TBRG1	3
CHAT	3
ADSL	3
FURIN	3
GAMT	3
GNB5	3
SLC26A4	3
TCOF1	3
FRMD7	3
NXNL1	3
INS	3
TYRP1	3
PYCR1	3
LTBP4	3
ASXL3	3
DZIP1	3
SALL1	3
CDKN2B	3
TBC1D25	3
ZNF182	3
NPHP4	3
PRPH	3
RAB6A	3
ASB10	3
NPHP1	3
SYN3	3
P4HA1	3
HABP2	3
GTDC1	3
CCDC111	3
ESRRA	3
VEGFR2	3
ZNF336	3
CPSF160	3
A2MRAP	3
LEPREL1	3
molecular	gene	type
MOL010415	NCOA2	1
MOL010421	PTGS1	1
MOL010421	PTGS2	1
MOL010421	RXRA	1
MOL010421	PRKACA	1
MOL010421	NCOA2	1
MOL010421	PTGS1	1
MOL010421	PTGS2	1
MOL010421	RXRA	1
MOL010421	PRKACA	1
MOL010421	NCOA2	1
MOL010425	PTGS1	1
MOL010425	F10	1
MOL010425	PTGS2	1
MOL010425	NCOA2	1
MOL001297	PTGS1	1
MOL001297	NCOA2	1
MOL001297	CHRM1	1
MOL001297	PTGS2	1
MOL001297	GABRA2	1
MOL001297	GABRA1	1
MOL001297	CHRNA7	1
MOL001297	GABRA6	1
MOL001494	PTGS1	2
MOL001494	PTGS2	2
MOL001494	NCOA2	2
MOL003578	NR3C2	3
MOL000358	PGR	4
MOL000358	NCOA2	4
MOL000358	PTGS1	4
MOL000358	PTGS2	4
MOL000358	HSP90	4
MOL000358	PIK3CG	4
MOL000358	KCNH2	4
MOL000358	PRKACA	4
MOL000358	DRD1	4
MOL000358	CHRM3	4
MOL000358	CHRM1	4
MOL000358	SCN5A	4
MOL000358	GABRA2	4
MOL000358	CHRM4	4
MOL000358	PDE3A	4
MOL005030	PTGS1	5
MOL005030	NCOA2	5
MOL005440	PGR	6
MOL005440	NR3C2	6
MOL005440	ABAT	6
MOL005440	GABRA1	6
MOL005440	ADH1B	6
MOL005440	ADH1C	6
MOL005440	ADH1A	6
MOL005440	NCOA2	6
MOL000546	PGR	7
MOL000546	NR3C2	7
MOL000546	RELA	7
MOL000546	AKT1	7
MOL000546	VEGFA	7
MOL000546	CDKN1A	7
MOL000546	TP53	7
MOL000546	PTGS2	7
MOL000546	FASN	7
MOL000546	SOD1	7
MOL000546	CAT	7
MOL000546	HIF1A	7
MOL000546	NR1I2	7
MOL000546	PLA2G4A	7
MOL000546	CMOAT1	7
MOL000546	MTOR	7
MOL000006	PTGS1	8
MOL000006	AR	8
MOL000006	PTGS2	8
MOL000006	HSP90	8
MOL000006	PRSS1	8
MOL000006	NCOA2	8
MOL000006	PRKACA	8
MOL000006	DPP4	8
MOL000006	PIK3CG	8
MOL000006	RELA	8
MOL000006	EGFR	8
MOL000006	AKT1	8
MOL000006	VEGFA	8
MOL000006	CCND1	8
MOL000006	BCL2L1	8
MOL000006	CDKN1A	8
MOL000006	CASP9	8
MOL000006	MMP2	8
MOL000006	MMP9	8
MOL000006	MAPK1	8
MOL000006	IL10	8
MOL000006	RB1	8
MOL000006	CDK4	8
MOL000006	TNF	8
MOL000006	IL6	8
MOL000006	CASP3	8
MOL000006	TP53	8
MOL000006	NFKBIA	8
MOL000006	XDH	8
MOL000006	TOP1	8
MOL000006	MDM2	8
MOL000006	APP	8
MOL000006	MMP1	8
MOL000006	PCNA	8
MOL000006	ERBB2	8
MOL000006	PPARG	8
MOL000006	HMOX1	8
MOL000006	CASP7	8
MOL000006	ICAM1	8
MOL000006	MCL1	8
MOL000006	BIRC5	8
MOL000006	IL2	8
MOL000006	CCNB1	8
MOL000006	TYR	8
MOL000006	IFNG	8
MOL000006	IL4	8
MOL000006	TOP2A	8
MOL000006	GSTP1	8
MOL000006	BIRC4	8
MOL000006	SLC2A4	8
MOL000006	INSR	8
MOL000006	CD40LG	8
MOL000006	PTGES	8
MOL000006	NUF2	8
MOL000006	ADCY2	8
MOL000006	MET	8
MOL002773	AKT1	9
MOL002773	VEGFA	9
MOL002773	BCL2	9
MOL002773	CASP9	9
MOL002773	MMP2	9
MOL002773	CASP3	9
MOL002773	PTGS2	9
MOL002773	CASP8	9
MOL002773	MMP1	9
MOL002773	HMOX1	9
MOL002773	CYP3A4	9
MOL002773	CYP2B1	9
MOL002773	CYP1A2	9
MOL002773	ALB	9
MOL002773	CAV1	9
MOL002773	CTNNB1	9
MOL002773	MYC	9
MOL002773	CASP7	9
MOL002773	F3	9
MOL002773	GJA1	9
MOL002773	MMP10	9
MOL001323	PGR	10
MOL001323	PTGS2	10
MOL001323	GABRA1	10
MOL001323	ADH1C	10
MOL001323	NR3C2	10
MOL001495	PTGS1	11
MOL001495	NCOA2	11
MOL001979	PGR	12
MOL001979	NR3C2	12
MOL001979	NCOA2	12
MOL000449	PGR	13
MOL000449	NR3C2	13
MOL000449	NCOA2	13
MOL000449	ADH1C	13
MOL000449	IGHG1	13
MOL000449	RXRA	13
MOL000449	NCOA1	13
MOL000449	PTGS1	13
MOL000449	PTGS2	13
MOL000449	ADRA2A	13
MOL000449	SLC6A2	13
MOL000449	SLC6A3	13
MOL000449	ADRB2	13
MOL000449	AKR1B1	13
MOL000449	PLAU	13
MOL000449	LTA4H	13
MOL000449	MAOB	13
MOL000449	MAOA	13
MOL000449	PRKACA	13
MOL000449	CTRB1	13
MOL000449	CHRM3	13
MOL000449	CHRM1	13
MOL000449	ADRB1	13
MOL000449	SCN5A	13
MOL000449	HTR2A	13
MOL000449	ADRA1A	13
MOL000449	GABRA3	13
MOL000449	CHRM2	13
MOL000449	ADRA1B	13
MOL000449	GABRA1	13
MOL000449	CHRNA7	13
MOL005406	DRD1	14
MOL005406	CHRM3	14
MOL005406	CHRM1	14
MOL005406	ADRB1	14
MOL005406	CHRM5	14
MOL005406	ADRA2A	14
MOL005406	ADRA2C	14
MOL005406	CHRM4	14
MOL005406	OPRD1	14
MOL005406	HTR2A	14
MOL005406	SLC6A2	14
MOL005406	ADRA1A	14
MOL005406	HTR2C	14
MOL005406	CHRM2	14
MOL005406	ADRA2B	14
MOL005406	ADRA1B	14
MOL005406	SLC6A3	14
MOL005406	ADRB2	14
MOL005406	SLC6A4	14
MOL005406	DRD2	14
MOL005406	OPRM1	14
MOL005406	GABRA1	14
MOL005406	HTR1B	14
MOL005406	HRH1	14
MOL005406	HTR1A	14
MOL005438	PGR	15
MOL006209	PTGS2	16
MOL006209	HSP90	16
MOL007449	PGR	17
MOL007449	NCOA2	17
MOL007449	NR3C2	17
MOL008173	PGR	18
MOL008173	NCOA2	18
MOL008400	PTGS1	19
MOL008400	ESR1	19
MOL008400	AR	19
MOL008400	PPARG	19
MOL008400	PTGS2	19
MOL008400	RXRA	19
MOL008400	CHRNA7	19
MOL008400	ESR2	19
MOL008400	MAPK14	19
MOL008400	GSK3B	19
MOL008400	HSP90	19
MOL008400	CDK2	19
MOL008400	CHEK1	19
MOL008400	PRSS1	19
MOL008400	PIM1	19
MOL008400	CCNA2	19
MOL008400	NCOA1	19
MOL008400	NOS2	19
MOL008400	APP	19
MOL008400	MMP13	19
MOL008400	MMP8	19
MOL000953	PGR	20
MOL000953	NR3C2	20
MOL000953	NCOA2	20
MOL009604	PTGS2	21
MOL009604	PGR	21
MOL009604	NCOA2	21
MOL009617	PGR	22
MOL009618	PGR	23
MOL009618	NR3C2	23
MOL009620	PGR	24
MOL009621	PGR	25
MOL009622	PGR	26
MOL009622	NR3C2	26
MOL009622	NCOA2	26
MOL009633	PGR	27
MOL009634	PGR	28
MOL009634	NR3C2	28
MOL009634	NCOA2	28
MOL009635	PGR	29
MOL009639	PGR	30
MOL009640	PGR	31
MOL009641	PGR	32
MOL009641	NR3C2	32
MOL009641	NCOA2	32
MOL009642	PGR	33
MOL009644	PGR	34
MOL009644	NR3C2	34
MOL009644	NR3C1	34
MOL009646	PTGS2	35
MOL009646	TOP2A	35
MOL009646	NCOA2	35
MOL009650	DRD1	36
MOL009650	CHRM3	36
MOL009650	CHRM1	36
MOL009650	DRD5	36
MOL009650	ADRB1	36
MOL009650	SCN5A	36
MOL009650	CHRM5	36
MOL009650	ADRA2A	36
MOL009650	HTR1A	36
MOL009650	ADRA2C	36
MOL009650	CHRM4	36
MOL009650	OPRD1	36
MOL009650	HRH1	36
MOL009650	HTR2A	36
MOL009650	SLC6A2	36
MOL009650	ADRA1A	36
MOL009650	HTR2C	36
MOL009650	CHRM2	36
MOL009650	ADRA2B	36
MOL009650	ADRA1B	36
MOL009650	SLC6A3	36
MOL009650	ADRB2	36
MOL009650	SLC6A4	36
MOL009650	DRD2	36
MOL009650	OPRM1	36
MOL009650	GABRA1	36
MOL009650	HTR1B	36
MOL009656	NCOA2	37
MOL009665	TOP2A	38
MOL009677	PGR	39
MOL009677	NR3C2	39
MOL009678	PGR	40
MOL009678	NR3C2	40
MOL009681	PGR	41
MOL009681	NR3C2	41
MOL009681	NCOA2	41
MOL000098	PTGS1	42
MOL000098	AR	42
MOL000098	PPARG	42
MOL000098	PTGS2	42
MOL000098	HSP90	42
MOL000098	PIK3CG	42
MOL000098	NCOA2	42
MOL000098	DPP4	42
MOL000098	AKR1B1	42
MOL000098	PRSS1	42
MOL000098	TOP2A	42
MOL000098	F2	42
MOL000098	KCNH2	42
MOL000098	SCN5A	42
MOL000098	F10	42
MOL000098	ADRB2	42
MOL000098	MMP3	42
MOL000098	PRKACA	42
MOL000098	F7	42
MOL000098	NOS3	42
MOL000098	RXRA	42
MOL000098	ACHE	42
MOL000098	GABRA1	42
MOL000098	MAOB	42
MOL000098	RELA	42
MOL000098	EGFR	42
MOL000098	AKT1	42
MOL000098	VEGFA	42
MOL000098	CCND1	42
MOL000098	BCL2	42
MOL000098	BCL2L1	42
MOL000098	FOS	42
MOL000098	CDKN1A	42
MOL000098	EIF6	42
MOL000098	BAX	42
MOL000098	CASP9	42
MOL000098	PLAU	42
MOL000098	MMP2	42
MOL000098	MMP9	42
MOL000098	MAPK1	42
MOL000098	IL10	42
MOL000098	EGF	42
MOL000098	RB1	42
MOL000098	TNF	42
MOL000098	IL6	42
MOL000098	CDKN2A	42
MOL000098	AHSA1	42
MOL000098	CASP3	42
MOL000098	TP53	42
MOL000098	ELK1	42
MOL000098	NFKBIA	42
MOL000098	POR	42
MOL000098	ODC1	42
MOL000098	XDH	42
MOL000098	CASP8	42
MOL000098	TOP1	42
MOL000098	RAF1	42
MOL000098	SOD1	42
MOL000098	PRKCA	42
MOL000098	MMP1	42
MOL000098	HIF1A	42
MOL000098	STAT1	42
MOL000098	RUNX1T1	42
MOL000098	HERC5	42
MOL000098	CDK1	42
MOL000098	HSPA5	42
MOL000098	ERBB2	42
MOL000098	PPARG	42
MOL000098	ACACA	42
MOL000098	HMOX1	42
MOL000098	CYP3A4	42
MOL000098	CYP1A2	42
MOL000098	CAV1	42
MOL000098	MYC	42
MOL000098	F3	42
MOL000098	GJA1	42
MOL000098	CYP1A1	42
MOL000098	ICAM1	42
MOL000098	IL1B	42
MOL000098	CCL2	42
MOL000098	SELE	42
MOL000098	VCAM1	42
MOL000098	PTGER3	42
MOL000098	CXCL8	42
MOL000098	PRKCB	42
MOL000098	BIRC5	42
MOL000098	DUOX2	42
MOL000098	NOS3	42
MOL000098	HSPB1	42
MOL000098	TGFB1	42
MOL000098	SULT1E1	42
MOL000098	MGAM	42
MOL000098	IL2	42
MOL000098	NR1I2	42
MOL000098	CYP1B1	42
MOL000098	CCNB1	42
MOL000098	PLAT	42
MOL000098	THBD	42
MOL000098	SERPINE1	42
MOL000098	COL1A1	42
MOL000098	IFNG	42
MOL000098	PTEN	42
MOL000098	PTEN	42
MOL000098	IL1A	42
MOL000098	MPO	42
MOL000098	TOP2A	42
MOL000098	NCF1	42
MOL000098	ABCG2	42
MOL000098	HAS2	42
MOL000098	GSTP1	42
MOL000098	NFE2L2	42
MOL000098	NQO1	42
MOL000098	PARP1	42
MOL000098	AHR	42
MOL000098	PSMD3	42
MOL000098	SLC2A4	42
MOL000098	COL3A1	42
MOL000098	gyrB	42
MOL000098	CXCL11	42
MOL000098	CXCL2	42
MOL000098	DCAF5	42
MOL000098	NR1I3	42
MOL000098	CHEK2	42
MOL000098	INSR	42
MOL000098	CLDN4	42
MOL000098	PPARA	42
MOL000098	PPARD	42
MOL000098	HSF1	42
MOL000098	CRP	42
MOL000098	CXCL10	42
MOL000098	CHUK	42
MOL000098	SPP1	42
MOL000098	RUNX2	42
MOL000098	RASSF1	42
MOL000098	E2F1	42
MOL000098	E2F2	42
MOL000098	ACP3	42
MOL000098	CTSD	42
MOL000098	IGFBP3	42
MOL000098	IGF2	42
MOL000098	CD40LG	42
MOL000098	IRF1	42
MOL000098	ERBB3	42
MOL000098	PON1	42
MOL000098	DIO1	42
MOL000098	PCOLCE	42
MOL000098	NPEPPS	42
MOL000098	HK2	42
MOL000098	NKX3-1	42
MOL000098	RASA1	42
MOL000098	PRXC1A	42
MOL000098	GSTM1	42
MOL000098	GSTM2	42
MOL004624	CHRM1	43
MOL004624	GABRA2	43
MOL004624	GABRA3	43
MOL004624	CHRM2	43
MOL004624	PRSS1	43
MOL004624	GABRA6	43
MOL008992	ACHE	44
MOL008992	GABRA1	44
MOL008992	DPP4	44
MOL005317	AR	45
MOL005317	NR3C2	45
MOL008978	ESR1	46
MOL008978	AR	46
MOL008978	F10	46
MOL008978	PTGS2	46
MOL008978	TOP2A	46
MOL008978	PRSS1	46
MOL008978	PIM1	46
MOL008978	NCOA2	46
MOL008978	KCNMA1	46
MOL008974	TOP2A	47
MOL008956	AR	48
MOL008956	F10	48
MOL008956	TOP2A	48
MOL008957	PTGS2	49
MOL008957	TOP2A	49
MOL008968	F2	50
MOL008968	NOS3	50
MOL008968	ACHE	50
MOL001558	F10	51
MOL001558	PTGS2	51
MOL001558	SCN5A	51
MOL001558	CCND1	51
MOL001558	IL10	51
MOL001558	FASN	51
MOL001558	ACACA	51
MOL001558	G6PD	51
MOL001558	NOS3	51
MOL001558	ECE1	51
MOL001558	ACADM	51
MOL001558	CYP2B6	51
MOL001558	UGT1A1	51
MOL001558	SREBF1	51
MOL001558	NOX3	51
MOL001558	NOX1	51
MOL001558	ACOX1	51
MOL001558	ACLY	51
MOL001558	EHHADH	51
MOL001558	AUH	51
MOL001558	HADHB	51
MOL001558	DECR1	51
MOL001558	ECI1	51
MOL000184	PGR	52
MOL000354	NOS2	53
MOL000354	PTGS1	53
MOL000354	ESR1	53
MOL000354	AR	53
MOL000354	PPARG	53
MOL000354	PTGS2	53
MOL000354	PTPN1	53
MOL000354	ESR2	53
MOL000354	DPP4	53
MOL000354	MAPK14	53
MOL000354	GSK3B	53
MOL000354	HSP90	53
MOL000354	CDK2	53
MOL000354	PIK3CG	53
MOL000354	PRKACA	53
MOL000354	PRSS1	53
MOL000354	PIM1	53
MOL000354	CCNA2	53
MOL000354	NCOA2	53
MOL000354	PYGM	53
MOL000354	PPARD	53
MOL000354	CHEK1	53
MOL000354	AKR1B1	53
MOL000354	NCOA1	53
MOL000354	F7	53
MOL000354	F2	53
MOL000354	NOS3	53
MOL000354	ACHE	53
MOL000354	GABRA1	53
MOL000354	MAOB	53
MOL000354	GRIA2	53
MOL000354	RELA	53
MOL000354	XDH	53
MOL000354	NCF1	53
MOL000354	OLR1	53
MOL000422	NOS2	54
MOL000422	PTGS1	54
MOL000422	AR	54
MOL000422	PPARG	54
MOL000422	PTGS2	54
MOL000422	HSP90	54
MOL000422	PIK3CG	54
MOL000422	PRKACA	54
MOL000422	NCOA2	54
MOL000422	DPP4	54
MOL000422	PRSS1	54
MOL000422	PGR	54
MOL000422	F2	54
MOL000422	CHRM1	54
MOL000422	NOS3	54
MOL000422	GABRA2	54
MOL000422	ACHE	54
MOL000422	SLC6A2	54
MOL000422	CHRM2	54
MOL000422	ADRA1B	54
MOL000422	GABRA1	54
MOL000422	TOP2A	54
MOL000422	F7	54
MOL000422	RELA	54
MOL000422	IKBKB	54
MOL000422	AKT1	54
MOL000422	BCL2	54
MOL000422	BAX	54
MOL000422	TNF	54
MOL000422	AHSA1	54
MOL000422	CASP3	54
MOL000422	MAPK8	54
MOL000422	XDH	54
MOL000422	MMP1	54
MOL000422	STAT1	54
MOL000422	CDK1	54
MOL000422	PPARG	54
MOL000422	HMOX1	54
MOL000422	CYP3A4	54
MOL000422	CYP1A2	54
MOL000422	CYP1A1	54
MOL000422	ICAM1	54
MOL000422	SELE	54
MOL000422	VCAM1	54
MOL000422	NR1I2	54
MOL000422	CYP1B1	54
MOL000422	ALOX5	54
MOL000422	HAS2	54
MOL000422	GSTP1	54
MOL000422	AHR	54
MOL000422	PSMD3	54
MOL000422	SLC2A4	54
MOL000422	NR1I3	54
MOL000422	INSR	54
MOL000422	DIO1	54
MOL000422	PPP3CA	54
MOL000422	PRXC1A	54
MOL000422	GSTM1	54
MOL000422	GSTM2	54
MOL000422	AKR1C3	54
MOL000422	SLPI	54
MOL005043	PGR	55
MOL005944	RELA	56
MOL005944	MMP2	56
MOL005944	TNF	56
MOL005944	IL6	56
MOL005944	CASP3	56
MOL005944	MYC	56
MOL005944	ICAM1	56
MOL005944	HPSE	56
MOL005944	IER3IP1	56
MOL005944	CD44	56
MOL005320	PTGS1	57
MOL005320	PTGS2	57
MOL005320	RXRG	57
MOL005320	NCOA2	57
MOL005384	KCNH2	58
MOL005384	SCN5A	58
MOL005384	F10	58
MOL005384	PTGS2	58
MOL005384	F7	58
MOL005384	PTPN1	58
MOL005384	ADRB2	58
MOL005384	HSP90	58
MOL005384	NCOA1	58
MOL005384	KCNMA1	58
MOL005384	PTGS1	58
MOL005384	RXRA	58
MOL005384	CHRNA7	58
MOL005384	ADRA1D	58
MOL005384	PRKACA	58
MOL007563	KCNH2	59
MOL007563	SCN5A	59
MOL007563	F10	59
MOL007563	PTGS2	59
MOL007563	TOP2B	59
MOL007563	CACNA1S	59
MOL007563	NCOA2	59
MOL007563	KCNMA1	59
MOL008871	PTGS2	60
MOL005376	NR3C1	61
MOL005399	PGR	62
MOL000787	PTGS1	63
MOL000787	CHRM3	63
MOL000787	KCNH2	63
MOL000787	CHRM1	63
MOL000787	SCN5A	63
MOL000787	F10	63
MOL000787	CHRM5	63
MOL000787	PTGS2	63
MOL000787	HTR3A	63
MOL000787	F7	63
MOL000787	CHRM4	63
MOL000787	OPRD1	63
MOL000787	HTR2A	63
MOL000787	ADRA1B	63
MOL000787	ADRB2	63
MOL000787	ADRA1D	63
MOL000787	OPRM1	63
MOL000787	HSP90	63
MOL000787	PRKACA	63
MOL000787	SLC6A4	63
MOL000787	CACNA1S	63
MOL000787	CHRNA7	63
MOL000787	SLC6A3	63
MOL000787	TOP2A	63
MOL000787	DRD1	63
MOL000787	KDR	63
MOL000359	PGR	64
MOL000359	NCOA2	64
MOL000359	NR3C2	64
MOL001215	CHRM3	65
MOL001215	CHRM2	65
MOL001241	ADH1C	66
MOL001241	IGHG1	66
MOL001243	CHRM3	67
MOL001243	CHRM1	67
MOL001243	ADRA1B	67
MOL001243	GABRA1	67
MOL001243	GABRA6	67
MOL001243	PTGS2	67
MOL001243	NCOA2	67
MOL001255	PTGS1	68
MOL001255	IGHG1	68
MOL001255	NCOA2	68
MOL001295	PGR	69
