# Supplementary material for: Inhibitory effect of Zhujing Pill on myopia progression: Mechanistic insights based on metabonomics and network pharmacology
Source: PLoS One. 2024 Dec 3;19(12):e0312379. doi: 10.1371/journal.pone.0312379 (PMC11614212; doi:10.1371/journal.pone.0312379)
Supplement: S1 Raw data — (ZIP) [file pone.0312379.s001.zip › S2 File/Figure 6/Figure6.xlsx]

## Sheet: Figure6A
NOS2
NC	LIM	ZJP	NS
1	3.75809	0.198196	3.42238
1	2.44528	0.184923	3.43426
1	2.44528	0.234068	2.22684
LPCAT1
NC	LIM	ZJP	NS
1	0.615572	1.34257	0.680657
1	0.588453	1.21841	0.598739
1	0.582367	1.23114	0.630689
CHRNA7
NC	LIM	ZJP	NS
1	0.598739	1.15269	0.790041
1	0.539614	1.07177	0.768438
1	0.707107	1.16473	0.690159

## Sheet: Figure6B
NOS2
NC	LIM	ZJP	NS
1	1.68619	0.551761	1.91751
1	1.27471	0.490694	1.64142
1	1.63437	0.889499	1.87477
LPCAT1
NC	LIM	ZJP	NS
1	0.356394	1.99094	0.406258
1	0.405496	1.71346	0.525406
1	0.565508	1.39613	0.457607
CHRNA7
NC	LIM	ZJP	NS
1	0.669122	1.60228	0.4536
1	0.383211	1.32319	0.624758
1	0.742097	1.59901	0.669668
