# Supplementary material for: Inhibitory effect of Zhujing Pill on myopia progression: Mechanistic insights based on metabonomics and network pharmacology
Source: PLoS One. 2024 Dec 3;19(12):e0312379. doi: 10.1371/journal.pone.0312379 (PMC11614212; doi:10.1371/journal.pone.0312379)
Supplement: S1 Raw data — (ZIP) [file pone.0312379.s001.zip › S2 File/Supplement figure 1/Supplement figure 1.xlsx]

## Sheet: Sheet1
0W					4W
NC	LIM	ZJP	NS		NC	LIM	ZJP	NS
0.02	0.03	0.03	0.01		0.01	0.17	0.05	0.2
0.04	0.02	-0.02	0.02		0.04	0.22	0.09	0.19
0.03	0.01	-0.03	0.03		0.03	0.32	0.05	0.19
0.01	0	-0.04	0.04		-0.02	0.21	0.03	0.16
0.02	-0.02	0.03	0.02		0.01	0.32	0.11	0.3
-0.03	0.04	0.02	0.03		0.02	0.19	0.05	0.17
-0.01	0.01	0.01	-0.1		0.04	0.21	0.12	0.22
0.01	0.03	0	0.03		-0.03	0.12	0.14	0.24
0.02	-0.02	-0.02	-0.01		0.02	0.19	0.07	0.28
-0.02	0.01	-0.04	-0.02		-0.02	0.17	0.09	0.18
